# Supplementary material for: 1-Benzyl-3-phenyl­imidazolium hexa­fluoro­phosphate
Source: Acta Crystallogr Sect E Struct Rep Online. 2009 Aug 19;65(Pt 9):o2177. doi: 10.1107/S1600536809031584 (PMC2969867; doi:10.1107/S1600536809031584)
Supplement: Supplementary file 2 [file e-65-o2177-Isup2.hkl]

# 
# h,k,l, Fc-squared, Fo-squared, sigma(Fo-squared) and status flag 
# 
data_I
_shelx_title ' Y2743 in P-1' 
_shelx_refln_list_code          4 
_shelx_F_calc_maximum      110.08 
_exptl_crystal_F_000       388.00 
_reflns_d_resolution_high  0.8255 
 
loop_ 
 _symmetry_equiv_pos_as_xyz 
 'x, y, z' 
 '-x, -y, -z' 
 
_cell_length_a     9.2206 
_cell_length_b    10.0463 
_cell_length_c    10.1079 
_cell_angle_alpha 110.733 
_cell_angle_beta   91.969 
_cell_angle_gamma 110.315 
 
_shelx_F_squared_multiplier     1.000 
 
loop_ 
 _refln_index_h 
 _refln_index_k 
 _refln_index_l 
 _refln_F_squared_calc 
 _refln_F_squared_meas 
 _refln_F_squared_sigma 
 _refln_observed_status 
   2   0   0     5671.60     5537.58     18.54 o 
   3   0   0        4.39        3.99      0.64 o 
   4   0   0        1.56        3.96      0.77 o 
   5   0   0        3.80        4.02      1.20 o 
   6   0   0       14.96       10.04      2.86 o 
   7   0   0      106.54       97.88      5.91 o 
   8   0   0      189.68      210.23      6.99 o 
   9   0   0      206.61      189.00      8.64 o 
  10   0   0       16.86       14.82      4.48 o 
 -10   1   0       25.63       20.25      6.10 o 
  -9   1   0       59.67       66.66     11.45 o 
  -8   1   0        9.48        8.55      2.87 o 
  -7   1   0       45.65       49.43      7.63 o 
  -6   1   0        0.07        1.18      0.93 o 
  -5   1   0       26.15       29.93      4.45 o 
  -4   1   0      682.14      694.67     12.89 o 
  -3   1   0       77.12       73.66      1.63 o 
  -2   1   0     3787.60     3588.36     14.55 o 
   1   1   0      209.13      183.36      7.30 o 
   2   1   0      122.12      103.95      2.46 o 
   3   1   0       53.06       53.77      3.90 o 
   4   1   0        1.53        1.03      0.54 o 
   5   1   0        2.58        1.78      1.04 o 
   6   1   0      227.44      221.06      6.26 o 
   7   1   0       19.72       21.03      3.24 o 
   8   1   0      395.27      403.68     12.28 o 
   9   1   0        0.08        1.89      1.35 o 
 -10   2   0        2.51        2.83      1.81 o 
  -9   2   0        0.03        2.97      1.83 o 
  -8   2   0       81.77       94.90     13.44 o 
  -7   2   0      209.13      203.42      7.34 o 
  -6   2   0      675.57      695.10     23.14 o 
  -5   2   0      161.90      160.65      5.41 o 
  -4   2   0        5.38        5.02      0.90 o 
  -3   2   0     4315.98     4461.58     13.79 o 
  -2   2   0    12117.91    11700.60     45.06 o 
  -1   2   0       94.25       91.14      1.84 o 
   1   2   0       10.79        9.78      1.69 o 
   2   2   0      395.95      427.61      8.56 o 
   3   2   0      141.81      153.19      5.66 o 
   4   2   0      296.61      302.31      8.58 o 
   5   2   0      206.60      214.96      5.92 o 
   6   2   0       94.70       96.97      6.62 o 
   7   2   0        0.15        1.91      1.70 o 
   8   2   0       14.69       16.94      4.14 o 
   9   2   0        0.03        0.28      0.87 o 
 -11   3   0      109.81      111.77     21.58 o 
 -10   3   0       18.72       15.95      4.53 o 
  -9   3   0      201.76      201.58      7.52 o 
  -8   3   0       77.47       71.81      7.43 o 
  -7   3   0      422.51      408.85     10.18 o 
  -6   3   0       11.27       18.20      3.45 o 
  -5   3   0      660.87      692.13     15.84 o 
  -4   3   0      409.16      469.07      7.47 o 
  -3   3   0      527.95      509.52      4.73 o 
  -2   3   0      829.84      752.58      6.34 o 
  -1   3   0      360.52      340.70      3.91 o 
   0   3   0       90.17       87.31      2.77 o 
   1   3   0       21.91       22.49      2.50 o 
   2   3   0      308.29      322.74      8.74 o 
   3   3   0        0.46        0.94      1.10 o 
   4   3   0     1154.18     1154.33     15.78 o 
   5   3   0      835.91      863.87     19.74 o 
   6   3   0     1404.63     1465.51     67.59 o 
   7   3   0       26.20       23.61      8.00 o 
   8   3   0       12.30       13.43      3.26 o 
 -11   4   0        2.29        2.20      1.22 o 
 -10   4   0        3.83        2.01      1.20 o 
  -9   4   0      389.85      406.32     10.47 o 
  -8   4   0      363.86      395.88     10.37 o 
  -7   4   0     1218.59     1302.26     19.61 o 
  -6   4   0       47.21       42.69      8.30 o 
  -5   4   0      254.56      251.29      5.60 o 
  -4   4   0       33.66       33.33      4.40 o 
  -3   4   0      218.82      229.54      4.43 o 
  -2   4   0        6.72        6.30      1.09 o 
  -1   4   0      202.06      247.45      8.75 o 
   0   4   0     1672.93     1832.46     27.92 o 
   1   4   0      129.58      143.47      7.87 o 
   2   4   0       11.93       10.17      2.76 o 
   3   4   0       46.93       57.70      8.40 o 
   4   4   0     1132.54     1119.67     18.03 o 
   5   4   0        7.69        7.49      2.72 o 
   6   4   0      327.78      336.79      9.12 o 
   7   4   0        1.41        0.52      0.96 o 
   8   4   0       39.31       38.83      4.01 o 
 -11   5   0       67.95       56.37     13.09 o 
 -10   5   0       74.33       70.38      9.69 o 
  -9   5   0      509.02      540.37     11.74 o 
  -8   5   0      138.91      128.51      9.37 o 
  -7   5   0      243.28      237.46     16.62 o 
  -6   5   0       42.93       51.31      7.18 o 
  -5   5   0      606.48      642.75     11.08 o 
  -4   5   0       86.33       77.35      5.00 o 
  -3   5   0       13.76       18.46      3.46 o 
  -2   5   0       26.30       38.20      8.48 o 
  -1   5   0       19.72       31.80      9.28 o 
   0   5   0      353.65      374.65     10.22 o 
   1   5   0       65.27       87.37     13.54 o 
   2   5   0      129.88      121.63      7.73 o 
   3   5   0       92.12       80.03      6.60 o 
   4   5   0      979.40      906.86     25.52 o 
   5   5   0       64.14       65.46      7.04 o 
   6   5   0      139.86      115.95     17.26 o 
   7   5   0       29.48       23.68      6.12 o 
 -11   6   0       21.19       20.91      3.64 o 
 -10   6   0        1.62        1.73      1.27 o 
  -9   6   0      397.31      411.47     10.87 o 
  -8   6   0       27.04       23.78      4.39 o 
  -7   6   0        0.14        1.68      1.60 o 
  -6   6   0       76.50       81.46      5.01 o 
  -5   6   0       59.81       62.49      7.56 o 
  -4   6   0        0.07        0.38      1.11 o 
  -3   6   0      248.29      240.45      7.56 o 
  -2   6   0      354.82      329.22     11.86 o 
  -1   6   0       21.05       25.19      7.48 o 
   0   6   0       73.72       75.03     16.05 o 
   1   6   0        3.41        2.50      1.46 o 
   2   6   0      567.64      567.26     17.97 o 
   3   6   0       19.21       18.30      5.15 o 
   4   6   0      785.20      803.79     20.52 o 
   5   6   0       31.24       35.21      7.90 o 
   6   6   0       20.14       18.43      7.29 o 
 -10   7   0        7.94        2.70      1.75 o 
  -9   7   0      149.22      143.06      5.96 o 
  -8   7   0      174.44      165.83      7.51 o 
  -7   7   0        1.61        0.38      1.49 o 
  -6   7   0       96.32       94.23      5.67 o 
  -5   7   0      430.78      444.51     10.08 o 
  -4   7   0      355.33      338.56      8.08 o 
  -3   7   0      207.16      209.91     10.56 o 
  -2   7   0      996.36     1044.37     23.17 o 
  -1   7   0       23.18       24.77      6.17 o 
   0   7   0      396.63      409.08     15.38 o 
   1   7   0      139.89      143.89      8.74 o 
   2   7   0       65.12       58.44      9.05 o 
   3   7   0       22.05       21.78      6.23 o 
   4   7   0        8.66        4.83      3.85 o 
   5   7   0       61.01       73.87     13.04 o 
 -10   8   0      138.99      130.19      6.16 o 
  -9   8   0        0.07        1.49      1.50 o 
  -8   8   0        1.13        0.95      1.02 o 
  -7   8   0        1.80        1.56      1.38 o 
  -6   8   0      221.30      213.26     11.86 o 
  -5   8   0        0.03        0.55      0.83 o 
  -4   8   0      288.15      291.67     13.16 o 
  -3   8   0       88.44       91.89     21.62 o 
  -2   8   0     1047.94     1043.93     30.84 o 
  -1   8   0        0.97        0.72      1.54 o 
   0   8   0       40.63       43.22      4.95 o 
   1   8   0       16.94       11.71      4.83 o 
   2   8   0       68.80       85.65     14.38 o 
   3   8   0       13.98       16.11      3.75 o 
   4   8   0       68.46       64.18     14.55 o 
  -9   9   0       41.20       44.70      5.30 o 
  -8   9   0        6.69        3.04      1.43 o 
  -7   9   0        3.36        3.80      1.89 o 
  -6   9   0        0.12        0.88      1.28 o 
  -5   9   0      311.47      323.79     12.80 o 
  -4   9   0      228.36      221.01     12.85 o 
  -3   9   0      102.86      106.52     27.52 o 
  -2   9   0      103.76      113.26     21.90 o 
  -1   9   0       11.00        8.53      2.76 o 
   0   9   0      112.35      119.92     18.37 o 
   1   9   0        2.27        2.45      3.24 o 
   2   9   0       62.33       55.85     17.14 o 
  -8  10   0        0.93        2.40      1.50 o 
  -7  10   0        3.14        3.20      1.93 o 
  -6  10   0       51.03       51.64     14.87 o 
  -5  10   0       15.21       19.25      6.36 o 
  -4  10   0       44.38       44.98     15.19 o 
  -3  10   0       48.26       32.62     10.42 o 
  -2  10   0       35.31       33.18     14.08 o 
  -1  10   0        0.62        0.99      2.09 o 
   0  10   0       26.11       29.94     12.38 o 
   1  10   0        0.00        0.98      2.37 o 
  -6  11   0       63.97       78.88     19.56 o 
  -5  11   0       72.97       59.31     21.68 o 
  -4  11   0        0.08        0.59      2.50 o 
  -3  11   0       23.46       16.60      5.65 o 
  -2  11   0       11.89       11.30      4.12 o 
   1 -11   1       13.19        5.99      6.10 o 
   2 -11   1      123.76      102.69      7.96 o 
   3 -11   1       61.93       70.37     19.10 o 
   4 -11   1      140.44      115.60     17.86 o 
   5 -11   1       10.56        4.36      4.39 o 
   6 -11   1       99.46       92.71     21.64 o 
   7 -11   1       21.60       13.94      8.58 o 
  -1 -10   1       12.97        7.17      3.91 o 
   0 -10   1        5.19        4.73      3.13 o 
   1 -10   1        7.39        6.35      4.35 o 
   2 -10   1       61.91       66.88     22.58 o 
   3 -10   1      799.83      833.48     20.33 o 
   4 -10   1       10.91        5.85      3.12 o 
   5 -10   1      429.68      460.80     15.40 o 
   6 -10   1       55.16       69.25      6.55 o 
   7 -10   1        1.20        1.35      1.51 o 
   8 -10   1        0.14        1.61      1.81 o 
   9 -10   1        8.39       11.45      2.99 o 
  -3  -9   1       33.91       28.59     14.55 o 
  -2  -9   1        1.17        1.91      2.64 o 
  -1  -9   1       24.53       31.51     13.77 o 
   0  -9   1      195.63      183.10     11.77 o 
   1  -9   1      436.90      408.98     15.12 o 
   2  -9   1      360.11      335.50     16.30 o 
   3  -9   1      218.21      224.08     10.91 o 
   4  -9   1      345.17      359.47     13.69 o 
   5  -9   1      152.25      152.04      9.22 o 
   6  -9   1        2.01        2.23      1.38 o 
   7  -9   1        0.31        1.40      1.12 o 
   8  -9   1        7.88        5.69      2.25 o 
   9  -9   1       39.17       36.51      8.80 o 
  -4  -8   1       99.41       86.22      6.59 o 
  -3  -8   1       92.63       69.34     22.89 o 
  -2  -8   1      299.59      306.74     36.96 o 
  -1  -8   1      197.16      223.76     10.40 o 
   0  -8   1       71.89       75.39     16.08 o 
   1  -8   1      272.21      259.36     11.34 o 
   2  -8   1      137.68      146.41      8.53 o 
   3  -8   1     1502.29     1602.23     26.05 o 
   4  -8   1       46.90       47.04     14.46 o 
   5  -8   1        4.76        4.80      1.69 o 
   6  -8   1        0.71        1.49      1.20 o 
   7  -8   1       44.87       50.40      6.85 o 
   8  -8   1        0.11        1.66      1.45 o 
   9  -8   1       60.85       46.08     10.03 o 
  10  -8   1       15.57       15.26      5.56 o 
  -5  -7   1       20.67       11.95      3.09 o 
  -4  -7   1        8.41        7.73      2.44 o 
  -3  -7   1       88.94      101.83     11.85 o 
  -2  -7   1      439.74      415.34     14.82 o 
  -1  -7   1        5.28        8.89      3.36 o 
   0  -7   1      147.88      128.57      6.77 o 
   1  -7   1      266.94      259.01     10.95 o 
   2  -7   1      178.74      168.87      7.79 o 
   3  -7   1     1033.97     1038.63     24.79 o 
   4  -7   1       11.70        9.57      1.83 o 
   5  -7   1      484.71      489.09     15.23 o 
   6  -7   1       21.44       18.05      3.66 o 
   7  -7   1      412.04      402.30      9.59 o 
   8  -7   1      137.59      141.54      5.65 o 
   9  -7   1      235.83      250.15     10.45 o 
  10  -7   1        1.40        2.24      1.40 o 
  -6  -6   1       47.61       36.27      8.11 o 
  -5  -6   1      100.42      100.36     10.85 o 
  -4  -6   1      167.50      163.79     16.38 o 
  -3  -6   1        0.46        1.53      2.06 o 
  -2  -6   1      164.77      156.62      8.15 o 
  -1  -6   1      121.55      123.00      6.31 o 
   0  -6   1        4.97        7.23      2.04 o 
   1  -6   1       75.44       93.07     14.39 o 
   2  -6   1        0.05        2.43      1.59 o 
   3  -6   1      578.05      533.73     20.18 o 
   4  -6   1      538.89      525.52      9.25 o 
   5  -6   1        3.29        2.88      1.21 o 
   6  -6   1     1167.69     1205.51     20.69 o 
   7  -6   1      299.68      287.46      8.73 o 
   8  -6   1       81.89       83.59     11.92 o 
   9  -6   1       13.88       11.72      2.85 o 
  10  -6   1      145.03      127.80      8.07 o 
  11  -6   1        6.84        2.48      1.63 o 
  -7  -5   1       45.60       37.34      8.17 o 
  -6  -5   1       88.62       86.66     11.69 o 
  -5  -5   1      174.61      179.32     11.46 o 
  -4  -5   1      162.34      161.39      8.76 o 
  -3  -5   1       54.29       43.74     10.26 o 
  -2  -5   1      208.55      202.45      7.76 o 
  -1  -5   1     1013.15     1008.02     18.13 o 
   0  -5   1      215.59      231.58      7.49 o 
   1  -5   1      571.61      617.49     14.45 o 
   2  -5   1       19.08       17.47      4.13 o 
   3  -5   1      973.78      972.57     17.88 o 
   4  -5   1      210.17      207.17      5.01 o 
   5  -5   1      712.34      705.48     10.34 o 
   6  -5   1      226.71      212.20      7.63 o 
   7  -5   1      829.78      871.04     19.36 o 
   8  -5   1      319.28      337.50     11.78 o 
   9  -5   1      127.41      126.94      7.53 o 
  10  -5   1        1.29        2.86      1.81 o 
  11  -5   1        8.35        6.16      2.58 o 
  -8  -4   1      100.66      108.62     10.08 o 
  -7  -4   1       10.72       11.67      2.86 o 
  -6  -4   1      625.57      636.88     14.93 o 
  -5  -4   1       54.49       62.66      6.87 o 
  -4  -4   1      219.25      226.92      8.97 o 
  -3  -4   1        5.50        5.43      2.93 o 
  -2  -4   1        4.35        8.00      2.56 o 
  -1  -4   1     1345.59     1394.11     22.53 o 
   0  -4   1      107.14      106.39      4.26 o 
   1  -4   1      348.13      387.29      7.49 o 
   2  -4   1      124.00      113.66      3.81 o 
   3  -4   1      149.44      175.75      3.14 o 
   4  -4   1     1240.95     1214.37     26.54 o 
   5  -4   1      481.01      497.03      8.72 o 
   6  -4   1       94.13       91.79      4.82 o 
   7  -4   1      906.28      893.46     14.96 o 
   8  -4   1      343.93      352.86      9.42 o 
   9  -4   1      398.97      407.64     10.79 o 
  10  -4   1       44.61       37.77      8.84 o 
  11  -4   1       34.52       22.32      8.27 o 
  -9  -3   1       56.71       53.05     10.98 o 
  -8  -3   1       18.01       20.67      3.40 o 
  -7  -3   1      160.65      142.05      8.85 o 
  -6  -3   1      144.00      140.68      7.76 o 
  -5  -3   1      444.34      434.39      9.27 o 
  -4  -3   1      208.44      199.74      5.38 o 
  -3  -3   1      695.60      803.43     33.27 o 
  -2  -3   1      707.31      783.39     10.14 o 
  -1  -3   1      120.09      125.30      3.01 o 
   0  -3   1        0.43        2.18      0.68 o 
   1  -3   1      210.28      170.64      2.66 o 
   2  -3   1      637.19      603.73      6.32 o 
   3  -3   1      560.72      529.29      5.27 o 
   4  -3   1      580.06      585.38      9.04 o 
   5  -3   1      581.80      565.76     14.15 o 
   6  -3   1       54.77       49.31      8.73 o 
   7  -3   1      243.00      216.10     16.66 o 
   8  -3   1      173.24      164.20      7.35 o 
   9  -3   1      186.83      171.09      7.39 o 
  10  -3   1        1.83        3.58      2.09 o 
  -9  -2   1        9.16       11.61      3.14 o 
  -8  -2   1      301.19      318.45     10.65 o 
  -7  -2   1       45.22       43.18      3.84 o 
  -6  -2   1      567.79      571.67     16.44 o 
  -5  -2   1       61.39       62.64      6.76 o 
  -4  -2   1      799.55      861.18     11.79 o 
  -3  -2   1      781.31      773.89      8.79 o 
  -2  -2   1       14.38       15.61      2.33 o 
  -1  -2   1      714.79      637.16      5.61 o 
   0  -2   1      230.34      213.41     10.38 o 
   1  -2   1     2252.16     2222.42     14.08 o 
   2  -2   1     1091.60     1051.01     12.09 o 
   3  -2   1        5.43        3.38      0.59 o 
   4  -2   1        8.80        9.56      1.76 o 
   5  -2   1      498.69      511.43     25.64 o 
   6  -2   1       43.06       44.20      3.11 o 
   7  -2   1      419.47      419.69      9.37 o 
   8  -2   1      203.41      191.97      9.66 o 
   9  -2   1       69.64       71.10      9.17 o 
  10  -2   1        0.79        1.42      1.25 o 
 -10  -1   1        3.87        4.92      2.81 o 
  -9  -1   1       30.49       25.13      5.56 o 
  -8  -1   1       69.60       65.22      9.15 o 
  -7  -1   1        1.87        1.94      1.30 o 
  -6  -1   1      542.97      550.01     10.24 o 
  -5  -1   1       66.58       54.55      2.81 o 
  -4  -1   1        5.38        9.37      1.49 o 
  -3  -1   1       51.66       42.47      2.44 o 
  -2  -1   1      840.81      807.56      6.87 o 
  -1  -1   1     3184.83     3159.80      6.49 o 
   1  -1   1      217.05      228.63      2.98 o 
   2  -1   1     2674.11     2699.90     10.85 o 
   3  -1   1      130.18      112.48      2.04 o 
   4  -1   1      306.97      317.15      4.19 o 
   5  -1   1       27.88       28.04      4.88 o 
   6  -1   1        2.58        2.03      1.17 o 
   7  -1   1      273.43      270.96      7.77 o 
   8  -1   1       30.81       36.60      5.35 o 
   9  -1   1      157.81      171.61      7.05 o 
  10  -1   1       66.43       60.23     15.07 o 
 -10   0   1      177.33      175.84      8.32 o 
  -9   0   1       37.94       30.51      6.71 o 
  -8   0   1      236.41      261.34      9.00 o 
  -7   0   1      158.51      148.89      6.97 o 
  -6   0   1      158.89      157.40      6.11 o 
  -5   0   1      257.86      258.47      4.31 o 
  -4   0   1      462.66      460.74      5.95 o 
  -3   0   1      982.58      931.58     12.64 o 
  -2   0   1      212.83      194.14      2.82 o 
   2   0   1      506.94      523.64      8.18 o 
   3   0   1      738.36      790.28      7.16 o 
   4   0   1      225.33      242.68      5.38 o 
   5   0   1      267.51      264.25      6.01 o 
   6   0   1      101.77      103.21     11.46 o 
   7   0   1      182.17      177.43      7.59 o 
   8   0   1      137.78      132.70      9.20 o 
   9   0   1       86.39       80.82     11.83 o 
  10   0   1       63.35       53.32     10.35 o 
 -10   1   1       17.40       13.62      4.42 o 
  -9   1   1        2.10        2.08      1.51 o 
  -8   1   1        5.41        6.42      2.67 o 
  -7   1   1      104.65      112.68      8.10 o 
  -6   1   1      337.93      323.58     19.59 o 
  -5   1   1       62.39       60.69      5.60 o 
  -4   1   1       89.08       77.67      2.71 o 
  -3   1   1       77.18       66.88      1.88 o 
  -2   1   1    11782.90    11952.83    316.38 o 
  -1   1   1     1428.07     1407.94      8.67 o 
   0   1   1      237.74      234.57      3.05 o 
   2   1   1      193.22      192.83     11.30 o 
   3   1   1       44.31       42.24      4.96 o 
   4   1   1       68.97       57.67      5.35 o 
   5   1   1      306.53      343.27     10.87 o 
   6   1   1      250.30      239.76      9.19 o 
   7   1   1       79.23       91.42     13.84 o 
   8   1   1        0.08        1.12      1.31 o 
   9   1   1       19.81       10.01      4.33 o 
 -10   2   1       33.99       21.76      6.34 o 
  -9   2   1       21.44       22.18      5.18 o 
  -8   2   1      249.86      247.24      6.75 o 
  -7   2   1      233.09      232.26     16.05 o 
  -6   2   1      217.10      212.33     10.52 o 
  -5   2   1       52.81       42.18      4.33 o 
  -4   2   1     1270.52     1333.50     19.22 o 
  -3   2   1     3294.21     3319.77     10.23 o 
  -2   2   1      660.95      658.26      8.47 o 
  -1   2   1      217.05      206.42      2.47 o 
   0   2   1       15.38       14.66      1.38 o 
   1   2   1      120.31      101.78      6.43 o 
   2   2   1       93.10      100.34      5.29 o 
   3   2   1        9.34       20.42      6.55 o 
   5   2   1      487.55      489.02     24.79 o 
   6   2   1      101.02      120.82     19.17 o 
   7   2   1       16.06       14.49      4.17 o 
   8   2   1       36.79       33.65      8.53 o 
   9   2   1       27.87       21.02      8.41 o 
 -11   3   1        6.01        3.75      4.64 o 
 -10   3   1      172.48      175.94     10.85 o 
  -9   3   1        5.12        6.64      1.80 o 
  -8   3   1      821.08      820.96     17.17 o 
  -7   3   1       95.40       99.51     12.41 o 
  -6   3   1      787.95      769.44     12.62 o 
  -5   3   1      230.13      244.83      5.99 o 
  -4   3   1       31.50       24.00      3.82 o 
  -3   3   1     1311.40     1300.11     12.93 o 
  -2   3   1       37.43       39.60      2.47 o 
  -1   3   1       24.57       16.31      1.58 o 
   0   3   1       16.86       23.73      4.27 o 
   1   3   1        5.15        4.09      1.96 o 
   2   3   1       20.19       21.59      2.46 o 
   3   3   1      101.89       88.52      6.67 o 
   4   3   1       21.09       17.68      4.13 o 
   5   3   1      670.85      713.75     15.55 o 
   6   3   1      344.79      352.39      9.48 o 
   7   3   1      180.07      209.00     39.05 o 
   8   3   1       40.74       51.38      5.76 o 
 -11   4   1        9.96       11.00      4.05 o 
 -10   4   1       42.73       42.92      8.70 o 
  -9   4   1       13.38       13.26      4.67 o 
  -8   4   1      241.67      244.50      8.06 o 
  -7   4   1      530.32      561.89     10.71 o 
  -6   4   1      767.96      751.02     31.84 o 
  -5   4   1      284.88      284.50      6.09 o 
  -4   4   1       45.20       46.24      3.04 o 
  -3   4   1     1006.52      997.81     12.75 o 
  -2   4   1       17.25       21.57      4.49 o 
  -1   4   1      155.20      141.29      7.63 o 
   0   4   1      461.84      477.43     11.71 o 
   1   4   1        0.78        0.50      1.39 o 
   2   4   1       44.69       48.57     11.80 o 
   3   4   1     1215.07     1187.46     22.80 o 
   4   4   1      157.12      159.20     23.80 o 
   5   4   1      531.15      582.14     19.38 o 
   6   4   1        1.75        2.29      1.59 o 
   7   4   1       28.62       21.26      6.31 o 
 -11   5   1        3.35        1.81      1.14 o 
 -10   5   1      134.44      139.51      9.85 o 
  -9   5   1        0.00        0.43      1.12 o 
  -8   5   1     1109.35     1105.49     35.81 o 
  -7   5   1      257.11      245.06      6.68 o 
  -6   5   1      757.84      737.37     18.24 o 
  -5   5   1      462.40      440.75     19.04 o 
  -4   5   1      121.19      123.92      4.09 o 
  -3   5   1       36.87       36.54      6.97 o 
  -2   5   1       74.73       86.16      4.87 o 
  -1   5   1       17.37       10.26      2.09 o 
   0   5   1      150.11      132.52      6.35 o 
   1   5   1        0.28        0.74      1.06 o 
   2   5   1       21.64       16.88      7.42 o 
   3   5   1       76.24       85.12     18.12 o 
   4   5   1      118.83      136.49     14.68 o 
   5   5   1      119.46      114.16     14.84 o 
   6   5   1       15.77       17.85      4.11 o 
   7   5   1       69.59       63.68     12.25 o 
 -10   6   1       27.81       22.37      6.16 o 
  -9   6   1      230.00      204.71      7.53 o 
  -8   6   1      430.80      447.28     12.01 o 
  -7   6   1      287.66      283.12      9.08 o 
  -6   6   1      522.17      544.46     11.08 o 
  -5   6   1      250.30      248.06      8.68 o 
  -4   6   1       70.27       73.00      5.17 o 
  -3   6   1      554.14      546.38     16.05 o 
  -2   6   1     1292.76     1387.29     24.80 o 
  -1   6   1       15.82       10.34      2.70 o 
   0   6   1      209.40      234.11      9.62 o 
   1   6   1       26.33       27.42      8.34 o 
   2   6   1       55.12       55.09     12.77 o 
   3   6   1        0.12        0.86      1.17 o 
   4   6   1       70.49       64.36      9.92 o 
   5   6   1       87.44       75.10     13.24 o 
   6   6   1       35.75       37.68     10.09 o 
 -10   7   1        6.71        5.26      2.91 o 
  -9   7   1       88.07       89.03      8.85 o 
  -8   7   1      644.61      673.63     25.26 o 
  -7   7   1        0.55        2.07      1.50 o 
  -6   7   1        1.03        2.03      1.33 o 
  -5   7   1       38.29       36.75      5.74 o 
  -4   7   1      273.08      263.05      7.29 o 
  -3   7   1       63.09       72.80     15.18 o 
  -2   7   1      306.29      295.58     11.08 o 
  -1   7   1      221.33      196.95      8.80 o 
   0   7   1       16.54       19.31      4.65 o 
   1   7   1       14.47       11.81      2.69 o 
   2   7   1       12.78       10.03      3.99 o 
   3   7   1      182.76      167.90     12.10 o 
   4   7   1       97.67       87.50     23.35 o 
   5   7   1       55.46       46.29     13.07 o 
 -10   8   1       12.59       11.72      3.70 o 
  -9   8   1      130.41      128.63      7.58 o 
  -8   8   1       55.82       54.32      8.69 o 
  -7   8   1        4.62        4.04      1.58 o 
  -6   8   1      373.83      375.79      9.43 o 
  -5   8   1      199.54      195.77      9.00 o 
  -4   8   1     1128.16     1143.84     27.08 o 
  -3   8   1      250.74      250.19     14.20 o 
  -2   8   1      579.96      612.82     18.11 o 
  -1   8   1       67.51       58.21     16.59 o 
   0   8   1      146.46      148.97     30.66 o 
   1   8   1       48.31       47.84     13.01 o 
   2   8   1       43.86       37.24      9.81 o 
   3   8   1      104.28      115.69     19.40 o 
  -9   9   1        5.08        2.48      1.42 o 
  -8   9   1       80.99       76.88     10.65 o 
  -7   9   1       10.53        9.63      4.05 o 
  -6   9   1       37.92       38.55      9.06 o 
  -5   9   1      114.49      138.94     27.21 o 
  -4   9   1      459.48      465.01     16.62 o 
  -3   9   1      182.64      180.82      9.72 o 
  -2   9   1       89.33       92.12      7.06 o 
  -1   9   1      156.53      173.26     36.59 o 
   0   9   1       15.95        7.22      4.14 o 
   1   9   1        2.37        2.68      2.30 o 
   2   9   1        1.71        2.59      2.94 o 
  -8  10   1       32.61       31.07      9.71 o 
  -7  10   1        1.50        1.26      1.23 o 
  -6  10   1       90.88       73.40     18.68 o 
  -5  10   1        6.84        7.12      3.57 o 
  -4  10   1       38.03       34.38     12.65 o 
  -3  10   1       51.14       52.66     13.62 o 
  -2  10   1      148.06      150.49      9.75 o 
  -1  10   1       20.31        9.41      6.51 o 
   0  10   1       47.10       44.47     18.49 o 
   0 -11   2       57.97       55.12      6.62 o 
   1 -11   2       44.75       36.98     12.60 o 
   2 -11   2        8.49        5.32      3.41 o 
   3 -11   2       34.22       35.48      9.93 o 
   4 -11   2        1.12        0.90      1.86 o 
   5 -11   2       53.77       60.13     16.25 o 
   6 -11   2        1.16        3.05      2.62 o 
   7 -11   2       97.47      105.50     31.38 o 
  -2 -10   2      124.11      111.36     23.24 o 
  -1 -10   2       49.58       47.01     11.34 o 
   0 -10   2      301.24      294.71     12.69 o 
   1 -10   2       69.75       80.29     12.96 o 
   2 -10   2        4.76        8.16      3.22 o 
   3 -10   2       72.77       68.42     17.27 o 
   4 -10   2      238.25      261.06     12.13 o 
   5 -10   2        0.38        0.47      1.58 o 
   6 -10   2        6.05        3.35      2.59 o 
   7 -10   2       15.91       16.42      3.14 o 
   8 -10   2        1.64        2.61      1.23 o 
   9 -10   2       34.59       34.84      9.12 o 
  -3  -9   2       26.54       23.13      7.27 o 
  -2  -9   2      392.69      439.56     14.93 o 
  -1  -9   2       94.36       95.89      7.22 o 
   0  -9   2      311.24      315.24     12.26 o 
   1  -9   2      285.87      289.57     12.05 o 
   2  -9   2      137.91      130.77     21.65 o 
   3  -9   2      159.59      159.69     25.77 o 
   4  -9   2        1.32        0.80      1.78 o 
   5  -9   2       22.88       31.07     11.03 o 
   6  -9   2       54.86       57.20     10.84 o 
   7  -9   2       84.86       81.94     13.73 o 
   8  -9   2       19.63       19.31      5.93 o 
   9  -9   2       10.96       11.50      2.86 o 
  -5  -8   2       10.49        8.86      3.50 o 
  -4  -8   2       78.51       61.94     10.83 o 
  -3  -8   2        1.45        2.34      2.49 o 
  -2  -8   2      494.44      494.73     15.68 o 
  -1  -8   2      511.75      507.28     15.67 o 
   0  -8   2      146.06      144.62      7.69 o 
   1  -8   2        1.06        1.88      1.64 o 
   2  -8   2      368.29      349.74     16.63 o 
   3  -8   2      135.06      145.70      7.61 o 
   4  -8   2      278.92      282.30     11.95 o 
   5  -8   2       70.86       76.30      9.91 o 
   6  -8   2        0.07        1.09      1.18 o 
   7  -8   2      120.96      132.37     14.53 o 
   8  -8   2       37.79       31.42      7.54 o 
   9  -8   2        0.66        2.07      1.63 o 
  10  -8   2       12.30       13.73      6.32 o 
  -6  -7   2        0.33        0.62      1.04 o 
  -5  -7   2       20.22       17.94      5.47 o 
  -4  -7   2      106.73      107.01      6.83 o 
  -3  -7   2      721.42      755.80     20.01 o 
  -2  -7   2      923.00      981.65     29.82 o 
  -1  -7   2      181.24      172.30      8.03 o 
   0  -7   2      126.94      118.69      6.32 o 
   1  -7   2      148.91      153.86      8.52 o 
   2  -7   2       35.79       29.72      9.23 o 
   3  -7   2        6.89        3.57      2.55 o 
   4  -7   2      309.24      309.25      7.08 o 
   5  -7   2       11.61       10.51      2.93 o 
   6  -7   2       68.87       67.14     13.07 o 
   7  -7   2      163.12      167.13      5.87 o 
   8  -7   2        0.91        2.26      1.52 o 
   9  -7   2      249.64      259.25      9.45 o 
  10  -7   2      100.09      104.70     13.25 o 
  -7  -6   2        0.32        1.35      1.34 o 
  -6  -6   2        0.58        1.50      1.85 o 
  -5  -6   2        0.62        0.61      1.04 o 
  -4  -6   2      948.48      934.46     16.74 o 
  -3  -6   2        3.83        3.60      1.38 o 
  -2  -6   2       70.56       73.13      4.88 o 
  -1  -6   2        3.07        2.92      2.21 o 
   0  -6   2      280.26      244.19      8.32 o 
   1  -6   2        6.23        6.08      2.75 o 
   2  -6   2      189.20      190.67      7.29 o 
   3  -6   2        7.17       10.36      3.29 o 
   4  -6   2      618.07      548.26     10.17 o 
   5  -6   2       21.18       20.83      3.99 o 
   6  -6   2      385.18      373.44      8.39 o 
   7  -6   2       44.38       50.90      8.98 o 
   8  -6   2      287.93      324.28     12.78 o 
   9  -6   2        6.42        4.13      2.68 o 
  10  -6   2       11.05       11.80      3.16 o 
  -7  -5   2       92.50       95.57     10.19 o 
  -6  -5   2      276.75      285.86      8.48 o 
  -5  -5   2       29.34       33.59      7.59 o 
  -4  -5   2      432.95      416.97     10.42 o 
  -3  -5   2      133.48      125.18      4.49 o 
  -2  -5   2      136.89      136.28     19.11 o 
  -1  -5   2      106.38      102.29      4.91 o 
   0  -5   2     1796.65     1915.87     29.63 o 
   1  -5   2       24.71       31.24      7.14 o 
   2  -5   2      261.95      224.90      8.68 o 
   3  -5   2       79.64       85.23      3.86 o 
   4  -5   2     3243.29     3351.50     26.77 o 
   5  -5   2        1.99        3.06      1.41 o 
   6  -5   2      201.45      204.13      5.79 o 
   7  -5   2      257.58      252.59      6.89 o 
   8  -5   2      332.29      346.64     10.06 o 
   9  -5   2      367.53      382.18      9.68 o 
  10  -5   2        0.00        0.92      1.44 o 
  -8  -4   2        3.38        3.34      4.00 o 
  -7  -4   2        5.91        3.91      1.42 o 
  -6  -4   2      148.48      136.80      6.68 o 
  -5  -4   2      119.91      106.92      5.52 o 
  -4  -4   2      340.72      358.24     12.00 o 
  -3  -4   2       50.81       48.72      4.32 o 
  -2  -4   2        0.16        7.27      2.10 o 
  -1  -4   2      116.29      131.36      4.87 o 
   0  -4   2      323.37      333.20      6.14 o 
   1  -4   2      462.51      443.35      5.02 o 
   2  -4   2     3422.11     3459.04     19.29 o 
   3  -4   2      407.79      411.40      5.18 o 
   4  -4   2      555.97      503.73      6.64 o 
   5  -4   2       41.14       47.81      8.00 o 
   6  -4   2      181.11      160.15      5.70 o 
   7  -4   2       41.99       42.64      7.56 o 
   8  -4   2      127.46      125.82      7.91 o 
   9  -4   2       78.09       70.01      9.61 o 
  10  -4   2       14.19       12.02      3.26 o 
  -9  -3   2       20.34       24.51     11.86 o 
  -8  -3   2        6.46        4.40      2.40 o 
  -7  -3   2      116.81      116.31      6.42 o 
  -6  -3   2      290.29      309.18      8.67 o 
  -5  -3   2      220.36      209.15      6.95 o 
  -4  -3   2      711.45      748.18     11.77 o 
  -3  -3   2       61.18       55.13      2.75 o 
  -2  -3   2      405.46      417.67     10.19 o 
  -1  -3   2      249.02      248.88      4.28 o 
   0  -3   2        5.23        4.72      1.19 o 
   1  -3   2      138.52      127.32      2.11 o 
   2  -3   2     3529.83     3404.41     19.48 o 
   3  -3   2      196.54      185.91      3.81 o 
   4  -3   2       69.03       58.19      2.31 o 
   5  -3   2       79.63       79.76      3.36 o 
   6  -3   2      314.21      318.10      8.47 o 
   7  -3   2        1.96        1.24      1.59 o 
   8  -3   2      143.89      136.11      6.27 o 
   9  -3   2       57.22       60.52      8.65 o 
  10  -3   2       20.84       21.90      3.70 o 
  -9  -2   2        3.19        2.03      2.35 o 
  -8  -2   2       43.78       40.90      9.15 o 
  -7  -2   2      115.62      114.47     11.21 o 
  -6  -2   2      104.68      106.40      4.88 o 
  -5  -2   2      471.97      450.97      6.42 o 
  -4  -2   2      880.14      859.70     13.84 o 
  -3  -2   2     1841.51     1815.15     14.83 o 
  -2  -2   2      294.68      269.53      3.97 o 
  -1  -2   2      675.77      635.03      4.40 o 
   0  -2   2     3620.64     3452.11     43.63 o 
   1  -2   2      419.32      417.99      5.36 o 
   2  -2   2      406.47      358.12      5.56 o 
   3  -2   2       63.36       63.83      1.65 o 
   4  -2   2     1066.57     1091.31     12.40 o 
   5  -2   2      170.13      178.82      5.20 o 
   6  -2   2      369.37      411.30      8.86 o 
   7  -2   2       63.86       61.50      8.48 o 
   8  -2   2      125.10      132.82      7.04 o 
   9  -2   2      263.60      270.47     10.59 o 
  10  -2   2      287.35      292.48      8.77 o 
 -10  -1   2      115.11      135.44     21.41 o 
  -9  -1   2      341.48      323.37      8.39 o 
  -8  -1   2        0.08        1.18      1.03 o 
  -7  -1   2      436.84      477.13     19.59 o 
  -6  -1   2      155.70      150.03     12.93 o 
  -5  -1   2     1887.14     1927.38     35.68 o 
  -4  -1   2     1029.08     1033.25     15.37 o 
  -3  -1   2     1564.65     1552.37     13.25 o 
  -2  -1   2     3937.17     3952.86     16.71 o 
  -1  -1   2     3729.21     3738.48     10.88 o 
   0  -1   2    10921.13    10868.76     24.86 o 
   2  -1   2     2063.33     2041.43     22.22 o 
   3  -1   2      390.76      392.94      4.64 o 
   4  -1   2      707.30      638.37     22.03 o 
   5  -1   2      343.46      367.28     16.45 o 
   6  -1   2       38.01       41.07      4.81 o 
   7  -1   2       11.76       13.58      2.31 o 
   8  -1   2       89.80       82.54      5.71 o 
   9  -1   2       30.02       30.69      4.60 o 
  10  -1   2        6.21        4.76      2.36 o 
 -10   0   2        7.59        8.69      3.71 o 
  -9   0   2       55.35       49.68     11.67 o 
  -8   0   2      159.36      156.78     14.91 o 
  -7   0   2      317.44      299.53     11.83 o 
  -6   0   2      242.23      240.15      4.53 o 
  -5   0   2     1925.94     1868.51     27.78 o 
  -4   0   2      759.02      709.26      7.92 o 
  -3   0   2      376.38      346.49      2.86 o 
  -2   0   2      281.94      254.35      8.00 o 
  -1   0   2      537.73      530.00      3.21 o 
   0   0   2     3663.16     3641.05     13.82 o 
   1   0   2     1401.53     1449.54     20.52 o 
   3   0   2      137.99      148.05      5.40 o 
   4   0   2     1381.62     1526.46     31.29 o 
   5   0   2        7.25        9.09      2.30 o 
   6   0   2        0.17        1.66      1.40 o 
   7   0   2        8.33        7.15      2.26 o 
   8   0   2      897.88      983.77     16.68 o 
   9   0   2        0.03        1.01      1.15 o 
 -10   1   2       90.57       76.86     22.80 o 
  -9   1   2       22.06       21.03      2.50 o 
  -8   1   2      194.64      185.62     14.11 o 
  -7   1   2      158.01      165.83      9.92 o 
  -6   1   2      293.23      277.11      4.92 o 
  -5   1   2      888.84      874.31      8.00 o 
  -4   1   2     1109.36     1141.86     13.41 o 
  -3   1   2        9.82       17.98      1.74 o 
  -2   1   2     8881.91     8928.35     33.51 o 
  -1   1   2     5463.24     5423.75     19.82 o 
   0   1   2      613.18      556.21      4.54 o 
   1   1   2     2088.09     1984.07     11.72 o 
   2   1   2     1012.01      984.16     12.31 o 
   3   1   2      112.08      114.46      6.74 o 
   4   1   2      268.63      259.70      9.11 o 
   5   1   2       23.34       32.17      8.92 o 
   6   1   2      162.25      163.52      6.60 o 
   7   1   2       93.67       89.08      8.73 o 
   8   1   2      159.84      168.63     15.43 o 
   9   1   2        6.99        6.16      3.89 o 
 -10   2   2        6.26        4.45      4.22 o 
  -9   2   2        9.65        6.33      2.08 o 
  -8   2   2        5.24        5.45      2.16 o 
  -7   2   2      158.04      147.26      4.94 o 
  -6   2   2       50.64       50.85      2.61 o 
  -5   2   2      112.72      126.22      3.23 o 
  -4   2   2      606.57      634.97      7.86 o 
  -3   2   2     1767.37     1852.07     13.01 o 
  -2   2   2     1581.66     1615.46      7.28 o 
  -1   2   2       44.19       37.17      2.09 o 
   0   2   2     1606.27     1538.54      9.34 o 
   1   2   2      960.87      906.23     16.84 o 
   2   2   2      751.67      692.80     16.85 o 
   3   2   2      556.92      595.52     13.30 o 
   4   2   2      949.53      920.10     14.70 o 
   5   2   2       91.07      100.58      8.53 o 
   6   2   2     1537.95     1608.97     37.10 o 
   7   2   2        0.40        0.00      1.38 o 
   8   2   2       43.50       29.69      4.48 o 
 -11   3   2       17.29       15.87      6.92 o 
 -10   3   2        3.03        1.78      1.23 o 
  -9   3   2      107.93      103.29      9.42 o 
  -8   3   2       35.56       40.47      7.04 o 
  -7   3   2      491.28      454.19     31.49 o 
  -6   3   2       54.46       51.67      4.10 o 
  -5   3   2      756.30      790.98      8.14 o 
  -4   3   2      264.17      274.51      4.69 o 
  -3   3   2      276.23      257.02      8.55 o 
  -2   3   2      110.45      106.90      3.60 o 
  -1   3   2      142.15      133.35      5.30 o 
   0   3   2     2231.85     2257.36     33.61 o 
   1   3   2      679.36      633.49     14.26 o 
   2   3   2      643.58      655.66     14.07 o 
   3   3   2      125.79      127.21      6.63 o 
   4   3   2        2.01        3.69      1.51 o 
   5   3   2       94.63      105.13     11.56 o 
   6   3   2      201.80      198.12     10.24 o 
   7   3   2       17.12       18.63      6.30 o 
   8   3   2        0.01        0.76      1.51 o 
 -11   4   2       49.55       60.00     13.16 o 
 -10   4   2       27.53       21.08      5.13 o 
  -9   4   2      182.18      177.39      6.08 o 
  -8   4   2       10.59       12.37      3.95 o 
  -7   4   2       57.59       54.36      3.20 o 
  -6   4   2        5.12        2.52      1.30 o 
  -5   4   2      475.75      472.54      8.50 o 
  -4   4   2      181.84      166.75      6.51 o 
  -3   4   2      360.80      352.54      6.64 o 
  -2   4   2       48.92       51.42      6.59 o 
  -1   4   2      672.76      678.66     17.66 o 
   0   4   2     1022.90     1036.06     17.97 o 
   1   4   2     1319.61     1155.29     19.93 o 
   2   4   2      411.07      380.79     11.70 o 
   3   4   2      112.44      109.62     23.44 o 
   4   4   2     1656.71     1789.63     28.89 o 
   5   4   2        0.60        0.71      1.26 o 
   6   4   2      292.36      296.41      9.22 o 
   7   4   2        8.90       12.80      3.51 o 
 -10   5   2       11.97        6.89      2.56 o 
  -9   5   2       96.31      101.27     13.23 o 
  -8   5   2      120.13      117.58      5.70 o 
  -7   5   2       47.71       48.81      7.65 o 
  -6   5   2        8.34        8.24      2.40 o 
  -5   5   2       56.86       62.09      6.92 o 
  -4   5   2        2.46        2.36      1.05 o 
  -3   5   2       34.02       29.38      5.32 o 
  -2   5   2      169.03      161.26      6.71 o 
  -1   5   2      474.81      477.22     12.81 o 
   0   5   2     1232.42     1329.56     25.88 o 
   1   5   2      166.93      163.12      9.37 o 
   2   5   2        7.27        9.28      4.53 o 
   3   5   2        9.47       10.67      3.86 o 
   4   5   2      109.81      119.37     16.07 o 
   5   5   2       14.53       18.23      4.41 o 
   6   5   2       68.24       60.74      9.65 o 
 -10   6   2       79.98       68.13     12.92 o 
  -9   6   2      135.34      120.70      6.49 o 
  -8   6   2       92.69       87.01      5.41 o 
  -7   6   2       70.35       71.60      9.57 o 
  -6   6   2        0.49        1.74      1.12 o 
  -5   6   2      104.24       99.76      4.47 o 
  -4   6   2        3.84        4.93      1.63 o 
  -3   6   2      390.50      395.79     12.29 o 
  -2   6   2     1274.62     1298.75     32.55 o 
  -1   6   2      483.07      504.59     14.89 o 
   0   6   2       13.71       13.15      2.93 o 
   1   6   2      160.29      168.48      8.51 o 
   2   6   2       51.76       52.45      9.28 o 
   3   6   2      275.50      291.18     15.48 o 
   4   6   2       37.11       26.15     13.99 o 
   5   6   2        0.06        1.04      1.35 o 
 -10   7   2       62.92       59.61     13.61 o 
  -9   7   2       32.95       34.34     10.16 o 
  -8   7   2        0.18        1.08      1.35 o 
  -7   7   2      686.75      740.74     13.93 o 
  -6   7   2       75.19       76.23     10.75 o 
  -5   7   2      328.23      334.92      9.63 o 
  -4   7   2      343.19      336.63      9.33 o 
  -3   7   2       95.50       93.10     18.97 o 
  -2   7   2      126.23      123.14      7.49 o 
  -1   7   2      137.66      145.64     13.05 o 
   0   7   2       16.62       14.01      6.12 o 
   1   7   2       77.41       91.72     22.23 o 
   2   7   2       54.49       60.06     10.39 o 
   3   7   2       90.15       72.56     23.96 o 
   4   7   2       73.04       84.18     28.19 o 
  -9   8   2       31.20       38.15      4.56 o 
  -8   8   2        7.85        5.74      3.97 o 
  -7   8   2       93.48      116.81     14.90 o 
  -6   8   2        9.93        8.89      2.60 o 
  -5   8   2        5.63        4.53      2.30 o 
  -4   8   2       31.84       36.39     13.96 o 
  -3   8   2      441.20      452.20     15.90 o 
  -2   8   2       24.76       26.88      4.09 o 
  -1   8   2        0.01        3.19      2.63 o 
   0   8   2       48.40       44.60      5.34 o 
   1   8   2       11.86       10.64      5.70 o 
   2   8   2       26.77       36.70     12.74 o 
   3   8   2        3.34        2.06      2.65 o 
  -8   9   2        3.65        4.14      2.01 o 
  -7   9   2       35.90       32.12      8.14 o 
  -6   9   2        1.74        2.55      1.80 o 
  -5   9   2       43.13       34.10     15.07 o 
  -4   9   2       51.48       48.57      7.69 o 
  -3   9   2      191.14      193.53     10.46 o 
  -2   9   2       76.43       71.71     19.94 o 
  -1   9   2        3.67        6.89      3.20 o 
   0   9   2        5.16        3.85      2.69 o 
   1   9   2        0.12        1.53      1.81 o 
  -7  10   2       17.82       15.81      4.31 o 
  -6  10   2        0.06        1.63      4.59 o 
  -5  10   2       47.41       39.71      5.42 o 
  -4  10   2        3.46        3.83      3.07 o 
  -3  10   2       71.53       73.12      7.12 o 
  -2  10   2       44.87       24.29     12.28 o 
   3 -12   3       94.35       92.69     18.36 o 
   4 -12   3        0.51        0.08      1.39 o 
   5 -12   3      122.18      139.01      9.78 o 
   0 -11   3        8.37        9.41      3.94 o 
   1 -11   3       28.62       20.60     10.30 o 
   2 -11   3        4.38        4.79      2.74 o 
   3 -11   3       48.28       47.98     12.49 o 
   4 -11   3      125.19      105.66     21.92 o 
   5 -11   3       17.47       15.93      4.04 o 
   6 -11   3        8.12       16.96      6.10 o 
   7 -11   3       97.08      126.08      9.40 o 
  -2 -10   3      109.08      116.94     14.28 o 
  -1 -10   3      261.92      260.79     16.38 o 
   0 -10   3        0.02        2.13      2.33 o 
   1 -10   3      240.55      233.18     10.75 o 
   2 -10   3       34.67       33.54     10.81 o 
   3 -10   3       54.46       54.57     12.44 o 
   4 -10   3      226.45      182.44     12.90 o 
   5 -10   3      132.85      145.78      9.04 o 
   6 -10   3       15.05       16.75      7.58 o 
   7 -10   3       13.46       14.54      4.20 o 
   8 -10   3        0.06        1.48      1.25 o 
   9 -10   3        0.83        2.55      1.94 o 
  -4  -9   3       43.80       33.62      8.34 o 
  -3  -9   3       48.65       56.04      9.57 o 
  -2  -9   3      185.57      180.20      9.43 o 
  -1  -9   3      126.21      156.13     20.08 o 
   0  -9   3        5.57        3.47      1.75 o 
   1  -9   3      332.11      325.34     18.38 o 
   2  -9   3      127.82      140.86     22.02 o 
   3  -9   3        6.50        8.19      2.86 o 
   4  -9   3      135.35      137.17      8.02 o 
   5  -9   3       59.53       68.69     13.38 o 
   6  -9   3        0.03        1.16      1.01 o 
   7  -9   3       20.56       15.94      4.16 o 
   8  -9   3        7.29        6.89      2.25 o 
   9  -9   3        9.45        9.18      4.77 o 
  -5  -8   3        9.95       11.05      3.85 o 
  -4  -8   3       31.19       26.82      6.19 o 
  -3  -8   3      196.76      213.00      7.04 o 
  -2  -8   3        2.26        1.77      1.90 o 
  -1  -8   3      615.62      566.69     17.80 o 
   0  -8   3       30.12       35.28     11.70 o 
   1  -8   3       39.90       39.32      7.00 o 
   2  -8   3       99.88      109.02      6.54 o 
   3  -8   3      520.41      546.95     16.42 o 
   4  -8   3        2.10        3.73      1.91 o 
   5  -8   3       91.12       90.59     13.14 o 
   6  -8   3      168.65      170.11      9.55 o 
   7  -8   3        3.42        2.48      1.78 o 
   8  -8   3        2.67        1.75      1.13 o 
   9  -8   3      180.82      194.28     13.72 o 
  10  -8   3        1.23        1.11      0.91 o 
  -6  -7   3       66.38       53.17     11.97 o 
  -5  -7   3        1.65        1.27      1.41 o 
  -4  -7   3       77.31       59.80     12.17 o 
  -3  -7   3       87.86       75.00      9.52 o 
  -2  -7   3       13.45       13.15      4.02 o 
  -1  -7   3       24.39       27.10      6.97 o 
   0  -7   3       94.13       84.46      5.32 o 
   1  -7   3      204.43      202.97      8.18 o 
   2  -7   3       14.58       17.44      4.08 o 
   3  -7   3     1212.97     1258.04     27.17 o 
   4  -7   3        0.00        0.87      0.77 o 
   5  -7   3     1123.43     1141.16     17.79 o 
   6  -7   3      325.87      338.19      8.83 o 
   7  -7   3       10.65        9.61      2.91 o 
   8  -7   3      209.25      213.92      9.54 o 
   9  -7   3       29.08       26.74      6.36 o 
  10  -7   3      159.55      164.78      7.93 o 
  -7  -6   3        7.73        2.89      2.68 o 
  -6  -6   3        0.01        1.73      1.86 o 
  -5  -6   3       59.42       50.06      6.42 o 
  -4  -6   3        2.65        1.71      1.58 o 
  -3  -6   3       57.92       55.07      9.80 o 
  -2  -6   3        8.19        7.48      3.48 o 
  -1  -6   3        4.01        2.30      1.81 o 
   0  -6   3      254.65      257.59     10.10 o 
   1  -6   3       56.58       59.90      7.11 o 
   2  -6   3      263.74      282.85     10.81 o 
   3  -6   3     3877.87     4102.11     38.63 o 
   4  -6   3      233.75      255.65      4.49 o 
   5  -6   3      364.57      362.17      8.02 o 
   6  -6   3        1.77        2.00      1.35 o 
   7  -6   3      159.68      163.49     11.97 o 
   8  -6   3       27.80       26.31      7.17 o 
   9  -6   3      175.88      172.53      7.11 o 
  10  -6   3       11.48       10.79      3.76 o 
  -7  -5   3       12.47        8.86      2.60 o 
  -6  -5   3      106.44       88.40      9.86 o 
  -5  -5   3       80.44       78.40     11.19 o 
  -4  -5   3       37.27       33.01      5.75 o 
  -3  -5   3       25.81       28.99      4.67 o 
  -2  -5   3       37.18       36.84      5.46 o 
  -1  -5   3      476.60      444.85     10.24 o 
   0  -5   3      411.13      413.04      9.84 o 
   1  -5   3      676.58      618.65     15.68 o 
   2  -5   3      172.41      219.65      4.59 o 
   3  -5   3     2403.55     2322.77     13.99 o 
   4  -5   3       20.06       25.41      4.33 o 
   5  -5   3      921.64      949.29     13.17 o 
   6  -5   3        1.45        1.33      1.12 o 
   7  -5   3        8.96        9.44      2.86 o 
   8  -5   3       71.02       66.21      7.21 o 
   9  -5   3      151.47      150.16     16.83 o 
  10  -5   3        5.87        6.14      1.97 o 
  -8  -4   3      268.69      286.06     13.35 o 
  -7  -4   3        0.00        0.97      1.19 o 
  -6  -4   3       36.50       31.01      6.02 o 
  -5  -4   3        0.08        1.07      0.88 o 
  -4  -4   3        1.92        3.52      1.57 o 
  -3  -4   3       17.72       13.67      2.88 o 
  -2  -4   3      461.52      509.34      8.94 o 
  -1  -4   3       32.08       35.22      4.29 o 
   0  -4   3      197.56      201.74      5.10 o 
   1  -4   3      497.94      454.99      5.36 o 
   2  -4   3     2533.79     2713.48     24.39 o 
   3  -4   3     2256.51     2268.31     17.57 o 
   4  -4   3      291.54      305.29      5.32 o 
   5  -4   3      479.40      500.48      8.51 o 
   6  -4   3       21.73       29.04      6.13 o 
   7  -4   3      499.56      512.28     13.05 o 
   8  -4   3       55.61       52.65      7.71 o 
   9  -4   3      222.48      211.85     13.88 o 
  10  -4   3       37.98       32.32      9.19 o 
  -9  -3   3        4.38        2.87      2.57 o 
  -8  -3   3       81.41       87.83      5.40 o 
  -7  -3   3      154.13      147.86      5.89 o 
  -6  -3   3       72.98       73.34      5.02 o 
  -5  -3   3        2.13        1.65      1.33 o 
  -4  -3   3     2082.49     2228.23     17.24 o 
  -3  -3   3        4.90        8.63      1.27 o 
  -2  -3   3      232.93      244.60      3.69 o 
  -1  -3   3        2.92        1.93      0.62 o 
   0  -3   3       38.88       44.05      2.04 o 
   1  -3   3        5.44        2.64      1.29 o 
   2  -3   3        1.65        2.93      0.57 o 
   3  -3   3      357.36      340.68      6.43 o 
   4  -3   3        5.19        6.58      0.97 o 
   5  -3   3      221.03      214.17     13.19 o 
   6  -3   3       25.55       25.42      3.04 o 
   7  -3   3      156.93      145.19     12.22 o 
   8  -3   3        1.33        5.78      2.26 o 
   9  -3   3      336.55      330.16     14.86 o 
  10  -3   3        1.65        2.46      2.59 o 
  -9  -2   3       10.98        8.89      4.15 o 
  -8  -2   3       30.51       28.42      6.35 o 
  -7  -2   3        1.99        2.85      1.38 o 
  -6  -2   3      401.84      396.60      7.24 o 
  -5  -2   3       12.24        8.38      1.53 o 
  -4  -2   3      659.53      612.51      5.77 o 
  -3  -2   3     1095.15     1129.25      9.71 o 
  -2  -2   3      187.16      211.99      3.94 o 
  -1  -2   3        4.77        6.90      0.71 o 
   0  -2   3      101.49       84.22      1.83 o 
   1  -2   3      907.87      858.85      9.19 o 
   2  -2   3       77.45       71.09      1.70 o 
   3  -2   3       12.08       14.30      2.38 o 
   4  -2   3       43.07       49.09      2.78 o 
   5  -2   3      107.44       97.72      3.73 o 
   6  -2   3        4.65        4.71      1.54 o 
   7  -2   3      548.05      590.64     13.64 o 
   8  -2   3        1.54        3.07      1.67 o 
   9  -2   3       37.31       37.13      7.67 o 
  10  -2   3       43.15       25.70      6.55 o 
 -10  -1   3      253.58      258.87     43.43 o 
  -9  -1   3      186.63      189.35     42.69 o 
  -8  -1   3      109.53       97.10      5.43 o 
  -7  -1   3        0.36        0.81      0.72 o 
  -6  -1   3     1736.95     1779.39     23.56 o 
  -5  -1   3      174.64      159.78      4.81 o 
  -4  -1   3     3921.42     4042.95     36.73 o 
  -3  -1   3      107.43       86.92      2.11 o 
  -2  -1   3      942.20      893.63      5.14 o 
  -1  -1   3       54.08       49.48      1.02 o 
   0  -1   3       19.74       24.38      0.80 o 
   1  -1   3     1584.71     1721.79     15.53 o 
   2  -1   3       44.52       46.20      2.87 o 
   4  -1   3      849.87      935.22     11.15 o 
   5  -1   3       11.86        9.36      1.96 o 
   6  -1   3       53.05       54.71      7.63 o 
   7  -1   3      492.18      537.90     29.45 o 
   8  -1   3        1.20        1.43      1.54 o 
   9  -1   3      210.61      229.60      7.95 o 
 -10   0   3        1.11        3.28      2.10 o 
  -9   0   3      176.22      164.40      9.93 o 
  -8   0   3       49.84       44.74      8.81 o 
  -7   0   3       35.01       33.17      3.62 o 
  -6   0   3      223.13      216.78      7.60 o 
  -5   0   3       15.07       15.44      2.07 o 
  -4   0   3     2169.08     2177.54     18.18 o 
  -3   0   3       20.51       14.27      2.21 o 
  -2   0   3      570.36      537.50      3.28 o 
  -1   0   3      474.65      494.83      3.27 o 
   0   0   3     2340.49     2240.85      8.71 o 
   1   0   3     5491.32     5597.42     24.99 o 
   2   0   3      222.90      213.60      9.84 o 
   3   0   3        0.14        2.22      1.94 o 
   4   0   3       48.48       58.65      5.05 o 
   5   0   3       11.26       13.01      2.92 o 
   6   0   3       82.11       90.27      5.80 o 
   7   0   3       19.55       16.26      2.83 o 
   8   0   3       19.43       17.83      4.27 o 
   9   0   3        5.32        2.62      1.58 o 
 -10   1   3       93.60      100.34     20.19 o 
  -9   1   3       71.11       80.74     21.41 o 
  -8   1   3      117.64      114.99     15.53 o 
  -7   1   3       52.51       42.58      4.45 o 
  -6   1   3     1379.67     1414.04     17.32 o 
  -5   1   3       10.83        7.85      1.37 o 
  -4   1   3        6.18        4.65      0.83 o 
  -3   1   3        0.68        1.10      0.89 o 
  -2   1   3       89.02       99.65      1.86 o 
  -1   1   3     1000.71     1010.84     11.45 o 
   0   1   3       41.48       33.04      2.11 o 
   1   1   3       65.79       88.98      5.21 o 
   2   1   3      130.80      163.22      6.41 o 
   3   1   3       14.36       10.12      3.32 o 
   4   1   3       57.11       76.66     11.36 o 
   5   1   3       90.40       94.21     13.72 o 
   6   1   3        7.62        9.95      2.84 o 
   7   1   3       16.52       16.61      4.31 o 
   8   1   3        4.95        2.77      1.96 o 
 -10   2   3       29.80       28.09      9.83 o 
  -9   2   3       11.86       12.27      3.14 o 
  -8   2   3        9.71        9.17      2.23 o 
  -7   2   3       33.35       29.86      3.99 o 
  -6   2   3      265.57      262.47      8.07 o 
  -5   2   3       29.80       29.18      1.85 o 
  -4   2   3     1088.81     1107.81      8.82 o 
  -3   2   3      155.58      141.94      4.53 o 
  -2   2   3        0.15        1.22      0.62 o 
  -1   2   3      432.56      420.65      6.87 o 
   0   2   3     2295.77     2188.50     33.35 o 
   1   2   3     1445.16     1325.60     22.57 o 
   2   2   3      241.59      212.67      7.89 o 
   3   2   3      335.92      311.65     10.40 o 
   4   2   3       97.13       94.09     19.41 o 
   5   2   3       45.60       50.17     10.60 o 
   6   2   3       46.96       54.31      8.34 o 
   7   2   3       24.26       17.58      5.64 o 
   8   2   3       31.71       29.37      8.19 o 
 -10   3   3       76.34       77.85      8.32 o 
  -9   3   3        5.70        5.66      1.64 o 
  -8   3   3       40.85       36.77      6.08 o 
  -7   3   3        0.50        1.18      0.94 o 
  -6   3   3        0.03        1.14      0.76 o 
  -5   3   3       69.52       66.92      2.94 o 
  -4   3   3     2829.73     2913.12     40.71 o 
  -3   3   3        3.86        4.95      0.98 o 
  -2   3   3       62.80       54.04      3.59 o 
  -1   3   3       17.76       12.95      3.24 o 
   0   3   3     1863.35     1832.58     25.52 o 
   1   3   3      882.98      809.74     15.73 o 
   2   3   3      857.40      784.77     18.49 o 
   3   3   3      656.04      691.03     17.92 o 
   4   3   3      616.46      606.30     22.04 o 
   5   3   3        0.01        1.20      1.16 o 
   6   3   3       48.77       41.98      6.77 o 
   7   3   3       51.14       66.72      6.87 o 
 -10   4   3       61.27       45.64     19.35 o 
  -9   4   3      143.96      126.64      7.09 o 
  -8   4   3      102.72       98.82      5.63 o 
  -7   4   3        0.10        0.76      1.25 o 
  -6   4   3      453.24      422.96     11.76 o 
  -5   4   3        0.02        0.87      0.82 o 
  -4   4   3        4.47        3.92      1.34 o 
  -3   4   3        9.86       11.25      1.65 o 
  -2   4   3      192.29      206.86      5.52 o 
  -1   4   3      390.94      383.52     10.73 o 
   0   4   3      247.18      223.86      8.52 o 
   1   4   3      343.39      337.60     11.42 o 
   2   4   3        8.69        9.22      3.61 o 
   3   4   3       28.17       29.91      9.99 o 
   4   4   3       11.26        9.71      3.22 o 
   5   4   3       40.89       54.52     11.30 o 
   6   4   3        1.43        2.42      1.46 o 
 -10   5   3       25.13       16.90      5.64 o 
  -9   5   3       32.50       22.47      6.26 o 
  -8   5   3      421.17      418.19      9.83 o 
  -7   5   3        0.01        1.38      1.01 o 
  -6   5   3       86.23       80.05      4.37 o 
  -5   5   3        0.20        0.52      0.51 o 
  -4   5   3       98.56       95.14      4.58 o 
  -3   5   3        5.57        7.22      1.58 o 
  -2   5   3      452.25      478.55     12.97 o 
  -1   5   3       19.28       28.82      7.06 o 
   0   5   3      463.90      469.35     14.48 o 
   1   5   3      420.70      408.69     14.82 o 
   2   5   3      942.34      998.88     28.49 o 
   3   5   3       27.08       21.74      5.33 o 
   4   5   3       17.94       17.63      8.02 o 
   5   5   3        3.83        4.85      1.89 o 
 -10   6   3       25.98       22.09     11.22 o 
  -9   6   3       10.03        7.87      2.65 o 
  -8   6   3      275.79      294.64      8.01 o 
  -7   6   3       66.36       48.78      7.50 o 
  -6   6   3      186.90      182.39      6.64 o 
  -5   6   3       27.59       29.10      5.31 o 
  -4   6   3       21.83       21.22      4.32 o 
  -3   6   3       26.86       38.38     10.51 o 
  -2   6   3       16.85       16.52      5.06 o 
  -1   6   3      121.59      131.47      7.34 o 
   0   6   3       15.94        9.35      7.27 o 
   1   6   3        4.12        6.01      2.98 o 
   2   6   3        8.75       12.44      3.91 o 
   3   6   3        0.73        0.91      2.14 o 
   4   6   3       21.62       17.63      8.42 o 
  -9   7   3        0.24        0.89      1.40 o 
  -8   7   3      473.67      519.80     15.71 o 
  -7   7   3        8.38       10.03      2.51 o 
  -6   7   3      632.21      679.53     21.39 o 
  -5   7   3      168.00      172.45      8.09 o 
  -4   7   3     1199.49     1253.54     28.22 o 
  -3   7   3       61.02       69.53     18.03 o 
  -2   7   3       47.80       47.70     18.80 o 
  -1   7   3      140.45      128.41     10.69 o 
   0   7   3       89.42       97.21     21.22 o 
   1   7   3        0.96        1.83      2.03 o 
   2   7   3        4.41        4.24      2.27 o 
   3   7   3        0.96        3.28      3.55 o 
  -9   8   3       97.46       85.84     12.55 o 
  -8   8   3       96.21      100.45      6.62 o 
  -7   8   3       44.07       38.74      7.30 o 
  -6   8   3      290.71      284.79     13.01 o 
  -5   8   3        2.99        1.15      1.17 o 
  -4   8   3       16.78       13.93      6.30 o 
  -3   8   3       61.42       69.07      6.47 o 
  -2   8   3       16.84       17.13      7.58 o 
  -1   8   3       91.90       94.05      7.35 o 
   0   8   3       31.69       21.24      9.71 o 
   1   8   3        3.28        2.47      2.15 o 
   2   8   3       16.14       14.45      4.89 o 
  -8   9   3      225.84      240.03     10.65 o 
  -7   9   3        0.89        1.15      1.24 o 
  -6   9   3      129.57      112.60     10.42 o 
  -5   9   3       69.09       56.70     21.89 o 
  -4   9   3       14.58       13.18      6.26 o 
  -3   9   3       44.60       42.04     18.10 o 
  -2   9   3       65.28       70.35     19.62 o 
  -1   9   3        5.29        3.24      3.04 o 
   3 -12   4        0.25        2.40      3.44 o 
   4 -12   4       43.62       42.08     17.42 o 
   5 -12   4        7.40        3.53      3.50 o 
   0 -11   4       60.73       65.16      6.72 o 
   1 -11   4       44.95       37.15      7.89 o 
   2 -11   4        8.04        7.44      3.65 o 
   3 -11   4        8.91        6.65      2.84 o 
   4 -11   4       34.03       43.52      5.52 o 
   6 -11   4        0.27        1.41      3.41 o 
   7 -11   4       86.91       81.56     18.07 o 
  -2 -10   4      126.12      122.66     16.56 o 
  -1 -10   4      244.90      240.33     27.16 o 
   0 -10   4       48.97       43.76     13.68 o 
   1 -10   4       30.39       34.79     12.62 o 
   2 -10   4      150.13      145.69     19.05 o 
   3 -10   4        1.48        2.41      2.31 o 
   4 -10   4       32.21       26.55      7.45 o 
   5 -10   4        0.03        0.00      1.94 o 
   6 -10   4        8.75       10.42      3.97 o 
   7 -10   4        1.87        1.74      0.96 o 
   8 -10   4        3.47        1.75      1.07 o 
  -4  -9   4        1.39        1.66      1.75 o 
  -3  -9   4      330.20      372.49     12.28 o 
  -2  -9   4      235.88      237.06      7.43 o 
  -1  -9   4      270.30      279.00     11.19 o 
   0  -9   4       61.29       63.83     12.84 o 
   1  -9   4       31.11       29.11     10.30 o 
   2  -9   4      349.72      336.88     12.72 o 
   3  -9   4       12.51       10.44      4.87 o 
   4  -9   4        3.40        2.53      2.03 o 
   5  -9   4       73.32       70.01     15.79 o 
   6  -9   4       66.73       63.37     10.51 o 
   7  -9   4        0.92        0.53      1.19 o 
   8  -9   4       86.42       94.13      5.81 o 
   9  -9   4        1.44        1.28      1.51 o 
  -5  -8   4       36.30       31.93      8.09 o 
  -4  -8   4       40.28       39.90     11.20 o 
  -3  -8   4      262.60      283.04      7.94 o 
  -2  -8   4       27.62       20.24      2.96 o 
  -1  -8   4     1018.64     1027.06     23.94 o 
   0  -8   4       40.31       38.61      8.79 o 
   1  -8   4      106.08      119.60     19.48 o 
   2  -8   4      261.83      250.87      9.60 o 
   3  -8   4       19.86       27.42      8.39 o 
   4  -8   4       32.93       36.79      8.91 o 
   5  -8   4        0.00        0.51      0.77 o 
   6  -8   4       11.77       14.85      3.56 o 
   7  -8   4        0.08        1.30      1.20 o 
   8  -8   4       49.69       46.68      8.03 o 
   9  -8   4       14.05        9.95      2.89 o 
  10  -8   4      111.00      120.96     10.38 o 
  -6  -7   4       11.73        7.91      3.08 o 
  -5  -7   4        0.11        0.00      1.40 o 
  -4  -7   4      177.73      152.33      7.33 o 
  -3  -7   4      293.48      288.40      7.93 o 
  -2  -7   4      268.30      275.78      9.93 o 
  -1  -7   4      321.21      311.75     10.54 o 
   0  -7   4      272.78      253.50     12.41 o 
   1  -7   4       31.50       39.59      7.88 o 
   2  -7   4      206.78      206.09      5.88 o 
   3  -7   4      110.21      108.92      6.17 o 
   4  -7   4      890.20      931.76     14.76 o 
   5  -7   4       92.64       87.49      5.24 o 
   6  -7   4      304.66      312.67      8.98 o 
   7  -7   4      441.58      455.88     44.93 o 
   8  -7   4        0.33        0.93      1.29 o 
   9  -7   4        0.47        0.47      0.98 o 
  10  -7   4        8.43        4.92      2.95 o 
  -7  -6   4       37.88       26.23     12.17 o 
  -6  -6   4        1.72        1.68      0.88 o 
  -5  -6   4        0.54        1.20      0.94 o 
  -4  -6   4        0.07        0.96      0.77 o 
  -3  -6   4       11.84       12.51      2.34 o 
  -2  -6   4       34.77       33.85      6.69 o 
  -1  -6   4      725.60      728.36     15.35 o 
   0  -6   4       29.10       26.19      5.19 o 
   1  -6   4      548.11      534.95      7.76 o 
   2  -6   4      255.35      231.48      9.90 o 
   3  -6   4      742.59      752.41     12.37 o 
   4  -6   4     2567.59     2663.38     43.96 o 
   5  -6   4      130.80      140.05      3.63 o 
   6  -6   4      185.64      193.43      6.31 o 
   7  -6   4      248.50      261.36      7.14 o 
   8  -6   4       14.04       12.31      2.87 o 
   9  -6   4        3.96        3.20      2.81 o 
  10  -6   4        4.42        3.18      2.04 o 
  -7  -5   4       32.52       15.41      6.19 o 
  -6  -5   4      215.51      197.25     11.99 o 
  -5  -5   4       24.95       22.91      3.24 o 
  -4  -5   4        0.11        0.30      0.79 o 
  -3  -5   4       52.82       52.08      3.66 o 
  -2  -5   4      158.07      159.23      5.48 o 
  -1  -5   4       89.43       98.74      3.79 o 
   0  -5   4        3.21        6.22      3.16 o 
   1  -5   4      909.47      942.38      9.26 o 
   2  -5   4     1175.33     1153.60     10.22 o 
   3  -5   4      777.09      742.79      9.17 o 
   4  -5   4     3191.16     3423.87     18.94 o 
   5  -5   4      340.64      348.75      9.87 o 
   6  -5   4       37.17       45.28      6.47 o 
   7  -5   4      198.13      198.96      8.69 o 
   8  -5   4      114.60      110.19      7.05 o 
   9  -5   4        7.48       10.01      3.22 o 
  10  -5   4        0.24        0.96      1.16 o 
  -8  -4   4        3.69        6.24      3.18 o 
  -7  -4   4        0.72        5.61      3.06 o 
  -6  -4   4       11.56       12.19      3.45 o 
  -5  -4   4       54.22       47.65      6.30 o 
  -4  -4   4        0.01        0.67      0.72 o 
  -3  -4   4      367.30      382.68      5.63 o 
  -2  -4   4      284.32      309.06      4.54 o 
  -1  -4   4      192.01      190.25      3.86 o 
   0  -4   4       11.42       11.05      2.09 o 
   1  -4   4       44.34       62.32      3.83 o 
   2  -4   4     2613.80     2691.16    104.39 o 
   3  -4   4      425.83      416.77      4.09 o 
   4  -4   4      550.38      575.92      5.98 o 
   5  -4   4        0.01        0.22      0.62 o 
   6  -4   4       19.55       22.66      5.19 o 
   7  -4   4       15.64       15.97      3.45 o 
   8  -4   4       45.42       43.97      6.28 o 
   9  -4   4        0.05        1.34      1.17 o 
  10  -4   4       57.69       53.73     11.43 o 
  -9  -3   4       50.03       50.10     15.93 o 
  -8  -3   4       12.35        9.00      4.46 o 
  -7  -3   4       22.21       17.38      4.66 o 
  -6  -3   4        1.89        3.14      2.47 o 
  -5  -3   4      411.85      418.47     11.00 o 
  -4  -3   4      424.12      463.43      7.68 o 
  -3  -3   4     1947.94     2018.57     12.78 o 
  -2  -3   4       65.13       77.01      2.92 o 
  -1  -3   4      133.30      127.92      3.88 o 
   0  -3   4      664.51      750.18     15.25 o 
   1  -3   4        0.09        1.87      0.94 o 
   2  -3   4      159.34      162.43     11.89 o 
   3  -3   4       94.75       88.18      3.88 o 
   4  -3   4      429.54      433.72      6.64 o 
   5  -3   4      145.12      142.12      4.70 o 
   6  -3   4       48.31       52.33      6.73 o 
   7  -3   4        4.32        5.11      1.69 o 
   8  -3   4      218.79      218.74     10.32 o 
   9  -3   4        0.31        0.00      1.21 o 
  10  -3   4      262.25      266.50      8.70 o 
  -9  -2   4       41.75       35.50     11.52 o 
  -8  -2   4        4.73        5.67      3.08 o 
  -7  -2   4       74.16       75.80      8.58 o 
  -6  -2   4        3.58        3.14      0.96 o 
  -5  -2   4     1185.68     1216.71     13.57 o 
  -4  -2   4       62.86       60.47      2.30 o 
  -3  -2   4     3270.97     3474.55     16.30 o 
  -2  -2   4      203.44      208.52      2.52 o 
  -1  -2   4      898.34      953.28     12.20 o 
   0  -2   4       32.41       32.06      0.91 o 
   1  -2   4      278.71      294.17      3.45 o 
   2  -2   4       68.22       66.32      7.54 o 
   3  -2   4      127.28      123.36      4.62 o 
   4  -2   4       13.37       15.24      1.74 o 
   5  -2   4      134.38      142.93      4.52 o 
   6  -2   4       27.88       33.24      7.07 o 
   7  -2   4      165.92      166.97     11.40 o 
   8  -2   4      329.50      358.09      9.99 o 
   9  -2   4        4.77        8.35      3.07 o 
 -10  -1   4       22.50       24.41      8.27 o 
  -9  -1   4      104.53      107.01     24.67 o 
  -8  -1   4      101.68       97.33     15.42 o 
  -7  -1   4        5.63        7.90      2.48 o 
  -6  -1   4        1.69        1.10      0.42 o 
  -5  -1   4     3949.75     4057.89     66.89 o 
  -4  -1   4      263.70      294.18      8.86 o 
  -3  -1   4     1189.24     1224.20     21.36 o 
  -2  -1   4       63.55       68.98      1.87 o 
  -1  -1   4     1135.33     1196.05     12.33 o 
   0  -1   4        0.54        0.81      0.34 o 
   1  -1   4     1057.85     1132.98     12.31 o 
   2  -1   4      126.70       97.66      6.65 o 
   3  -1   4      319.99      365.89      6.71 o 
   4  -1   4       58.89       61.18      3.65 o 
   5  -1   4       53.16       57.52      9.27 o 
   6  -1   4      251.94      257.16     10.75 o 
   7  -1   4        5.64        6.41      2.42 o 
   8  -1   4      879.15      908.09     22.45 o 
   9  -1   4      195.41      218.00     18.79 o 
 -10   0   4       15.81       12.84      7.14 o 
  -9   0   4        0.18        0.97      1.23 o 
  -8   0   4        1.04        1.66      2.38 o 
  -7   0   4      498.88      503.27      9.80 o 
  -6   0   4      165.95      161.21      2.37 o 
  -5   0   4     1869.25     1862.76     32.24 o 
  -4   0   4       28.14       33.31      8.79 o 
  -3   0   4      849.98      827.96     16.01 o 
  -2   0   4        2.99        4.41      0.80 o 
  -1   0   4      362.48      391.31      9.94 o 
   0   0   4      116.76      125.38      3.70 o 
   1   0   4      277.72      237.41      4.66 o 
   3   0   4     2018.25     2293.34     30.69 o 
   4   0   4       41.23       42.17      4.00 o 
   5   0   4        8.22        7.19      2.06 o 
   6   0   4      114.88      124.13      6.74 o 
   7   0   4       68.25       56.29     12.88 o 
   8   0   4      251.13      243.61     11.20 o 
   9   0   4       10.31        8.93      4.33 o 
 -10   1   4       46.46       48.47     14.40 o 
  -9   1   4       11.78        7.08      3.75 o 
  -8   1   4       77.18       73.37     19.74 o 
  -7   1   4       90.01       85.68      4.74 o 
  -6   1   4       24.27       23.98      2.41 o 
  -5   1   4      440.69      421.10      4.14 o 
  -4   1   4      190.27      187.68      2.43 o 
  -3   1   4     1122.34     1199.02     11.60 o 
  -2   1   4        5.75        5.99      0.98 o 
  -1   1   4       14.21        9.26      1.98 o 
   0   1   4      472.19      453.85      6.12 o 
   1   1   4     1983.34     1916.31     29.79 o 
   2   1   4     1132.36     1089.99     22.23 o 
   3   1   4      119.43      119.75      6.34 o 
   4   1   4       10.28       13.94      5.06 o 
   5   1   4        3.98        3.63      1.50 o 
   6   1   4      582.21      617.80     12.69 o 
   7   1   4        3.36        2.16      1.87 o 
   8   1   4       46.20       45.22      5.35 o 
 -10   2   4        0.25        0.72      2.61 o 
  -9   2   4        9.33        8.97      3.72 o 
  -8   2   4       10.47        7.49      1.91 o 
  -7   2   4       33.47       31.02      5.41 o 
  -6   2   4       32.07       29.45      1.77 o 
  -5   2   4      178.36      169.73      4.53 o 
  -4   2   4        8.43        4.60      1.24 o 
  -3   2   4      656.47      701.77      6.98 o 
  -2   2   4       36.02       38.33      3.70 o 
  -1   2   4      760.97      728.22     10.69 o 
   0   2   4     1933.97     1985.44     25.04 o 
   1   2   4     2674.42     2670.66     35.53 o 
   2   2   4      487.12      546.03     14.49 o 
   3   2   4       29.52       28.21      9.69 o 
   4   2   4       57.75       52.17     10.28 o 
   5   2   4      234.73      226.92      8.67 o 
   6   2   4       24.10       17.91      3.52 o 
   7   2   4       42.74       47.08      6.25 o 
 -10   3   4       17.20       28.35     10.88 o 
  -9   3   4       72.93       75.34     15.89 o 
  -8   3   4       15.40       13.65      3.27 o 
  -7   3   4       19.04       13.27      3.44 o 
  -6   3   4      354.14      352.80      7.57 o 
  -5   3   4        6.19        4.86      1.30 o 
  -4   3   4       53.32       45.63      4.18 o 
  -3   3   4      124.73      121.44      3.92 o 
  -2   3   4      136.99      137.88      5.63 o 
  -1   3   4     1395.34     1385.90     20.98 o 
   0   3   4      526.77      554.99     13.88 o 
   1   3   4     1552.01     1548.58     27.16 o 
   2   3   4      104.35       93.35     11.36 o 
   3   3   4        4.61        5.18      2.35 o 
   4   3   4      136.56      120.19      7.65 o 
   5   3   4       47.91       49.89      8.85 o 
   6   3   4       72.38       74.95      8.52 o 
   7   3   4        6.75        2.93      1.89 o 
 -10   4   4        4.44        6.47      3.14 o 
  -9   4   4        2.53        3.35      4.05 o 
  -8   4   4        1.16        0.66      0.85 o 
  -7   4   4        0.58        1.11      1.11 o 
  -6   4   4       54.20       52.24      8.58 o 
  -5   4   4      135.17      148.30      5.08 o 
  -4   4   4       10.87       12.32      3.00 o 
  -3   4   4        0.70        1.10      0.93 o 
  -2   4   4      125.00      128.26      7.57 o 
  -1   4   4     1102.89     1116.45     22.10 o 
   0   4   4      121.48      122.75      6.61 o 
   1   4   4      591.57      627.12     16.94 o 
   2   4   4       17.53       21.12      7.38 o 
   3   4   4      241.35      239.36     11.18 o 
   4   4   4       32.56       34.95     10.48 o 
   5   4   4       22.23       25.09      6.32 o 
   6   4   4       11.89       12.88      3.35 o 
 -10   5   4        9.60        7.52      3.39 o 
  -9   5   4       16.66       14.01      5.39 o 
  -8   5   4      267.07      262.53      9.39 o 
  -6   5   4      279.06      280.68      8.47 o 
  -5   5   4       53.23       54.47      3.92 o 
  -4   5   4        8.68        7.05      2.07 o 
  -3   5   4       25.07       28.68      5.13 o 
  -2   5   4       42.01       49.26     13.18 o 
  -1   5   4      176.89      178.98      8.13 o 
   0   5   4       21.28       20.14      5.31 o 
   1   5   4      197.80      194.21      9.66 o 
   2   5   4      159.04      148.67      8.77 o 
   3   5   4       20.84       29.91      9.84 o 
   4   5   4      115.89      121.13      8.70 o 
   5   5   4        0.56        0.07      1.45 o 
  -9   6   4      113.51      101.89     26.93 o 
  -8   6   4       32.70       31.87      6.85 o 
  -7   6   4      413.34      439.26     10.12 o 
  -6   6   4      130.42      128.31      9.86 o 
  -5   6   4      119.09      115.16      6.31 o 
  -4   6   4       29.16       28.76      7.30 o 
  -3   6   4        0.77        0.55      1.14 o 
  -2   6   4       50.17       59.90     18.21 o 
  -1   6   4       47.84       63.22     16.10 o 
   0   6   4      342.85      349.73     13.45 o 
   1   6   4        4.99        5.46      2.34 o 
   2   6   4       17.99       20.94      6.19 o 
   3   6   4        3.19        9.90      4.32 o 
   4   6   4        0.16        0.85      1.97 o 
  -9   7   4       83.74       71.33     21.74 o 
  -8   7   4      170.93      162.52      6.96 o 
  -7   7   4      271.12      271.72     13.82 o 
  -6   7   4        4.93        4.86      1.71 o 
  -5   7   4       27.99       26.70      6.46 o 
  -4   7   4       10.92       11.32      2.83 o 
  -3   7   4        1.63        0.00      1.54 o 
  -2   7   4      183.71      179.14      9.52 o 
  -1   7   4       88.18       72.09     17.91 o 
   0   7   4       44.99       43.67      5.39 o 
   1   7   4       10.76        4.52      4.29 o 
   2   7   4       30.42       25.40     11.81 o 
  -8   8   4      109.89       97.27      6.73 o 
  -7   8   4       72.60       78.90     12.72 o 
  -6   8   4      121.15      112.53     10.61 o 
  -5   8   4       29.92       24.64     11.01 o 
  -4   8   4       12.35        8.20      2.69 o 
  -3   8   4      124.41      135.97      8.77 o 
  -2   8   4       45.00       36.47     14.51 o 
  -1   8   4        7.63       10.59      3.44 o 
   0   8   4        8.99        7.10      5.32 o 
   1   8   4       49.92       58.13     18.28 o 
  -6   9   4        5.37        1.59      2.80 o 
  -5   9   4       66.15       74.42      7.71 o 
  -4   9   4       22.68       20.92      9.99 o 
  -3   9   4       41.71       52.88     20.43 o 
  -2   9   4        6.37        4.46      3.90 o 
   3 -12   5        0.10        1.45      2.22 o 
   4 -12   5        6.31        4.88      2.79 o 
   5 -12   5       90.27      103.59     21.47 o 
   0 -11   5      118.79      152.52      9.23 o 
   1 -11   5        3.39        0.61      2.25 o 
   2 -11   5       11.84        8.08      3.86 o 
   3 -11   5       21.74       24.09      7.45 o 
   4 -11   5       13.27       13.20      4.30 o 
   5 -11   5      167.15      192.54     10.75 o 
   6 -11   5        7.18       13.30      5.10 o 
   7 -11   5      106.68      131.55     26.25 o 
  -2 -10   5       54.51       43.11     11.87 o 
  -1 -10   5       69.73       67.19      5.77 o 
   0 -10   5       99.69      100.69     20.94 o 
   1 -10   5       13.04       16.10      4.15 o 
   2 -10   5        7.13        6.01      2.51 o 
   3 -10   5      178.42      159.25      9.01 o 
   4 -10   5       64.17       52.51     12.47 o 
   5 -10   5      115.90      159.49     26.73 o 
   6 -10   5      134.13      156.09     24.04 o 
   7 -10   5      103.14      123.43     22.37 o 
   8 -10   5        1.49        1.90      2.89 o 
  -4  -9   5        2.72        2.66      1.63 o 
  -3  -9   5       31.52       29.96      7.18 o 
  -2  -9   5      192.99      197.96      6.53 o 
  -1  -9   5      150.80      162.56     14.72 o 
   0  -9   5       35.50       29.61      7.63 o 
   1  -9   5        1.64        2.03      1.72 o 
   2  -9   5      259.81      267.29     14.42 o 
   3  -9   5       98.90      101.07      6.91 o 
   4  -9   5       84.32       87.97     19.84 o 
   5  -9   5       88.00      110.40     25.43 o 
   6  -9   5        0.75        0.81      0.66 o 
   7  -9   5        0.33        0.70      0.95 o 
   8  -9   5        0.10        1.83      2.00 o 
   9  -9   5       86.87       91.71     18.83 o 
  -5  -8   5       46.62       33.78      8.65 o 
  -4  -8   5        9.43        8.02      3.90 o 
  -3  -8   5        0.12        1.13      1.75 o 
  -2  -8   5       94.17      109.25      5.85 o 
  -1  -8   5        2.80        3.23      1.19 o 
   0  -8   5      677.18      700.46     20.93 o 
   1  -8   5       91.52       84.78     16.78 o 
   2  -8   5       17.41       14.75      4.75 o 
   3  -8   5      308.32      316.41     13.62 o 
   4  -8   5       68.97       81.08     18.58 o 
   5  -8   5      197.91      206.97     16.96 o 
   6  -8   5        0.19        1.09      1.34 o 
   7  -8   5      145.46      146.70      8.12 o 
   8  -8   5      237.78      233.18      7.76 o 
   9  -8   5       54.38       65.63     18.16 o 
  -6  -7   5        0.91        1.49      2.09 o 
  -5  -7   5       13.66       10.92      2.65 o 
  -4  -7   5       34.03       25.93      6.03 o 
  -3  -7   5        0.23        0.95      0.96 o 
  -2  -7   5     1092.40     1124.11     20.41 o 
  -1  -7   5        0.02        0.90      0.81 o 
   0  -7   5       15.80       15.42      5.42 o 
   1  -7   5      801.60      815.78     12.43 o 
   2  -7   5      127.61      127.39      7.51 o 
   3  -7   5      259.00      259.88      9.83 o 
   4  -7   5      397.81      410.17      7.96 o 
   5  -7   5       60.48       63.01      3.12 o 
   6  -7   5       43.63       46.79      8.28 o 
   7  -7   5      122.57      119.72      7.12 o 
   8  -7   5      127.63      121.89      5.88 o 
   9  -7   5        9.80        8.05      2.59 o 
  -7  -6   5       20.87       20.36     11.61 o 
  -6  -6   5       15.50        9.71      7.09 o 
  -5  -6   5       88.61       71.76     11.73 o 
  -4  -6   5        0.26        1.20      1.11 o 
  -3  -6   5       74.01       75.88     10.81 o 
  -2  -6   5      558.22      539.32      9.66 o 
  -1  -6   5       93.65       81.83      5.61 o 
   0  -6   5      150.30      123.54      4.93 o 
   1  -6   5      440.62      454.64      9.17 o 
   2  -6   5      567.79      562.06      7.59 o 
   3  -6   5     1037.55     1075.60     12.03 o 
   4  -6   5      108.84       99.12      3.56 o 
   5  -6   5       39.58       36.74      4.21 o 
   6  -6   5       43.47       42.00      5.30 o 
   7  -6   5        1.28        0.87      1.15 o 
   8  -6   5      231.00      227.36      7.86 o 
   9  -6   5      117.92      101.02     11.41 o 
  10  -6   5        8.50       10.03      4.92 o 
  -7  -5   5       38.16       37.79     13.90 o 
  -6  -5   5       31.14       36.66     10.90 o 
  -5  -5   5      115.08      114.29      5.13 o 
  -4  -5   5      120.67      119.86      7.60 o 
  -3  -5   5       65.62       63.90      3.81 o 
  -2  -5   5      238.76      230.11      5.17 o 
  -1  -5   5       30.77       30.33      5.41 o 
   0  -5   5      154.24      139.31      6.89 o 
   1  -5   5       58.95       52.22      2.33 o 
   2  -5   5     1364.70     1387.00     39.17 o 
   3  -5   5        8.84       17.03      2.85 o 
   4  -5   5      523.44      522.06      6.66 o 
   5  -5   5      534.75      535.66      8.67 o 
   6  -5   5       73.74       65.16      3.24 o 
   7  -5   5       18.66       11.56      2.90 o 
   8  -5   5        0.46        1.51      1.41 o 
   9  -5   5      167.41      188.58      9.32 o 
  10  -5   5       16.93       16.78      3.78 o 
  -8  -4   5       96.58       85.59     22.87 o 
  -7  -4   5        0.72        2.00      2.00 o 
  -6  -4   5        5.78        2.28      1.16 o 
  -5  -4   5        6.66        5.70      3.69 o 
  -4  -4   5      371.00      396.71      7.45 o 
  -3  -4   5      148.84      161.42      5.48 o 
  -2  -4   5      171.82      157.71      6.77 o 
  -1  -4   5       32.31       32.55      3.70 o 
   0  -4   5        5.25        6.64      2.28 o 
   1  -4   5        0.24        0.18      0.88 o 
   2  -4   5      240.61      200.81      7.02 o 
   3  -4   5      392.31      394.42      8.73 o 
   4  -4   5      106.10      100.56      2.90 o 
   5  -4   5        1.37        1.81      1.08 o 
   6  -4   5      337.07      342.90      9.11 o 
   7  -4   5       37.38       36.50      4.60 o 
   8  -4   5       13.80        8.80      3.15 o 
   9  -4   5       67.77       58.99     15.40 o 
  -9  -3   5      207.48      242.83     18.61 o 
  -8  -3   5       63.85       67.56     18.53 o 
  -7  -3   5        2.45        4.10      3.11 o 
  -6  -3   5      107.79      102.15      3.45 o 
  -5  -3   5        8.49        7.36      1.42 o 
  -4  -3   5      800.00      850.12      7.61 o 
  -3  -3   5       80.83       86.83      3.37 o 
  -2  -3   5        5.75        2.34      0.53 o 
  -1  -3   5      196.30      209.39      2.67 o 
   0  -3   5       51.02       40.13      1.30 o 
   1  -3   5      732.22      839.87     15.68 o 
   2  -3   5       28.27       20.44      3.94 o 
   3  -3   5      173.90      150.53      7.44 o 
   4  -3   5      144.30      138.65      4.25 o 
   5  -3   5      223.00      217.21      9.67 o 
   6  -3   5       94.41      102.92      6.37 o 
   7  -3   5      385.88      393.88     15.76 o 
   8  -3   5        0.03        0.77      0.89 o 
   9  -3   5      268.68      283.38     14.05 o 
  -9  -2   5       66.47       64.96     19.08 o 
  -8  -2   5       70.58       71.03     19.87 o 
  -7  -2   5       22.37       21.80     10.70 o 
  -6  -2   5     1168.93     1299.13     34.55 o 
  -5  -2   5      596.36      622.48     16.83 o 
  -4  -2   5      806.14      833.27     17.38 o 
  -3  -2   5      124.61      136.00      1.15 o 
  -2  -2   5       11.73       13.39      1.49 o 
  -1  -2   5      979.53     1038.00      7.80 o 
   0  -2   5     1230.23     1277.76      9.71 o 
   1  -2   5      170.99      191.05      6.10 o 
   2  -2   5       74.27       78.72      6.36 o 
   3  -2   5       91.67       99.46      2.99 o 
   4  -2   5       16.40       12.34      2.21 o 
   5  -2   5      161.96      144.90      5.27 o 
   6  -2   5       10.46       12.10      3.05 o 
   7  -2   5      259.66      252.09     10.55 o 
   8  -2   5       23.59       23.94      5.84 o 
   9  -2   5      150.58      155.11     16.13 o 
  -9  -1   5       10.33       11.48      5.52 o 
  -8  -1   5      105.51      116.92     15.97 o 
  -6  -1   5       15.38       19.38      6.91 o 
  -5  -1   5       39.28       48.44     11.49 o 
  -4  -1   5      617.13      648.39     15.16 o 
  -3  -1   5       87.06       93.73      4.66 o 
  -2  -1   5      125.80      143.37      2.63 o 
  -1  -1   5        0.53        1.26      0.38 o 
   0  -1   5       40.98       40.31      1.97 o 
   1  -1   5      145.45      160.72      4.09 o 
   2  -1   5     1579.07     1604.59     22.46 o 
   3  -1   5      228.79      212.91      8.48 o 
   4  -1   5       15.21       13.03      2.37 o 
   5  -1   5        9.71       10.84      2.76 o 
   6  -1   5       12.10       17.07      2.68 o 
   7  -1   5       32.14       27.80      4.21 o 
   8  -1   5       12.80        6.55      3.00 o 
 -10   0   5       17.46       25.32      9.75 o 
  -9   0   5        4.27        3.94      4.02 o 
  -8   0   5       43.20       48.65     15.72 o 
  -7   0   5      700.80      743.26     21.03 o 
  -6   0   5      559.67      560.86     22.20 o 
  -5   0   5      347.50      378.51     11.76 o 
  -4   0   5     1498.46     1601.16     27.29 o 
  -3   0   5        5.52        6.65      1.20 o 
  -2   0   5       36.64       35.55      2.41 o 
  -1   0   5       84.98       90.14      2.98 o 
   0   0   5        7.89        8.04      2.05 o 
   1   0   5      277.22      246.45      6.98 o 
   2   0   5      294.22      341.51     10.09 o 
   3   0   5        0.76        0.18      1.21 o 
   4   0   5        0.01        0.95      0.66 o 
   5   0   5       32.67       27.68      5.59 o 
   6   0   5       17.48       15.58      3.58 o 
   7   0   5       44.18       51.89      7.77 o 
   8   0   5       12.83       13.77      3.57 o 
 -10   1   5        9.35        6.22      3.37 o 
  -9   1   5       12.12       11.73      5.88 o 
  -8   1   5        1.54        3.08      3.75 o 
  -7   1   5       11.89       13.09      4.14 o 
  -6   1   5       38.30       43.03     11.16 o 
  -5   1   5        2.80        2.41      2.31 o 
  -4   1   5     1233.01     1286.17     10.13 o 
  -3   1   5       66.86       63.89      1.97 o 
  -2   1   5      985.97      958.85     12.53 o 
  -1   1   5       96.36       97.74      2.60 o 
   0   1   5     2456.87     2673.66     33.04 o 
   1   1   5      231.65      253.81     12.16 o 
   2   1   5     1766.09     1733.80     33.22 o 
   3   1   5        0.48        1.55      2.09 o 
   4   1   5       18.60       23.60      5.91 o 
   5   1   5      221.29      214.65      8.16 o 
   6   1   5       38.31       33.12      5.65 o 
   7   1   5        3.32        5.16      2.51 o 
 -10   2   5       85.05      110.27     23.73 o 
  -9   2   5        0.01        0.00      2.08 o 
  -8   2   5       21.97       23.93      9.00 o 
  -7   2   5        0.01        0.53      1.97 o 
  -6   2   5        3.97        2.82      1.38 o 
  -5   2   5      238.68      243.36      3.94 o 
  -4   2   5      458.21      440.95      5.67 o 
  -3   2   5       61.52       64.76      3.13 o 
  -2   2   5      351.01      345.44      6.47 o 
  -1   2   5      243.49      274.49      8.48 o 
   0   2   5      914.01      938.35     18.50 o 
   1   2   5       38.30       43.48      7.63 o 
   2   2   5      345.90      354.82     15.23 o 
   3   2   5        2.85        3.30      2.00 o 
   4   2   5       21.11       25.46      7.22 o 
   5   2   5        0.53        2.15      2.19 o 
   6   2   5        6.33        5.80      2.51 o 
   7   2   5      101.03      113.05     10.59 o 
 -10   3   5        5.27        3.84      3.97 o 
  -9   3   5        1.95        2.64      1.54 o 
  -8   3   5       48.06       51.56     17.45 o 
  -7   3   5        3.80        4.69      1.23 o 
  -6   3   5      571.88      558.94     11.48 o 
  -5   3   5      391.67      379.71      5.94 o 
  -4   3   5      720.85      736.34     11.64 o 
  -3   3   5       36.11       31.95      4.29 o 
  -2   3   5     1748.58     1887.06     20.73 o 
  -1   3   5        2.43        4.40      2.18 o 
   0   3   5     1368.04     1438.99     28.06 o 
   1   3   5       94.17      102.31      8.12 o 
   2   3   5      146.24      154.27      8.28 o 
   3   3   5        0.00        1.39      2.62 o 
   4   3   5       66.67       68.23     19.14 o 
   5   3   5       29.06       20.71      4.96 o 
   6   3   5       37.33       27.99      5.89 o 
 -10   4   5       17.03        7.26      4.49 o 
  -9   4   5        9.82        7.61      2.94 o 
  -8   4   5        9.67       12.29      3.75 o 
  -7   4   5       27.75       20.21      5.16 o 
  -6   4   5       20.00       18.78      4.45 o 
  -5   4   5      100.97       99.64      6.93 o 
  -4   4   5      267.06      255.24      7.85 o 
  -3   4   5       73.24       74.35      5.48 o 
  -2   4   5      119.27      122.79     10.01 o 
  -1   4   5       36.99       29.32      9.77 o 
   0   4   5      474.14      514.27     17.00 o 
   1   4   5       77.10       76.46      6.08 o 
   2   4   5      545.23      558.66     22.82 o 
   3   4   5      188.41      188.50     10.30 o 
   4   4   5        0.51        0.01      1.78 o 
   5   4   5       33.52       30.57     12.54 o 
  -9   5   5        4.68        3.71      3.01 o 
  -8   5   5       54.39       49.23     15.03 o 
  -7   5   5       65.23       61.89      3.94 o 
  -6   5   5      231.58      243.74     12.64 o 
  -5   5   5       15.59       11.65      3.71 o 
  -4   5   5       55.63       63.12      6.33 o 
  -3   5   5       16.55       17.67      5.20 o 
  -2   5   5        4.07        4.60      2.82 o 
  -1   5   5        2.58        5.30      2.44 o 
   0   5   5       77.48       88.65     19.87 o 
   1   5   5      102.32      112.05     27.08 o 
   2   5   5        0.62        1.18      2.09 o 
   3   5   5        2.37        1.22      2.33 o 
   4   5   5       37.24       49.20     19.20 o 
  -9   6   5       74.46       55.75     18.15 o 
  -8   6   5       19.25       18.29      8.08 o 
  -7   6   5       83.02       83.59     14.13 o 
  -6   6   5      216.59      230.52      7.53 o 
  -5   6   5      149.30      148.66      7.38 o 
  -4   6   5        0.06        0.47      0.89 o 
  -3   6   5      124.76      133.99      7.75 o 
  -2   6   5       59.35       60.00     20.07 o 
  -1   6   5      111.37      111.67      7.53 o 
   0   6   5      551.64      481.79     18.23 o 
   1   6   5      139.69      144.77     23.98 o 
   2   6   5       65.28       51.99     17.98 o 
   3   6   5       12.01       11.67      4.09 o 
  -8   7   5       24.17       21.12      7.36 o 
  -7   7   5       33.51       31.25      7.78 o 
  -6   7   5       75.32       78.63      9.66 o 
  -5   7   5       16.01       10.94      2.85 o 
  -4   7   5        8.19        9.01      4.20 o 
  -3   7   5      282.92      278.17     11.65 o 
  -2   7   5       10.88        9.61      4.34 o 
  -1   7   5        0.58        0.67      1.39 o 
   0   7   5       17.47       14.89      4.65 o 
   1   7   5        0.00        1.69      2.43 o 
  -7   8   5       85.39       87.42      6.43 o 
  -6   8   5      105.24      107.79      7.23 o 
  -5   8   5       33.32       29.31     13.63 o 
  -4   8   5       60.36       43.15     18.12 o 
  -3   8   5       15.31       10.67      6.17 o 
  -2   8   5      249.16      274.05     12.73 o 
  -1   8   5        1.28        3.24      2.55 o 
   3 -12   6        1.03        1.58      2.13 o 
   4 -12   6       28.45       34.80     12.85 o 
   0 -11   6       43.72       36.88     10.71 o 
   1 -11   6        1.50        2.20      3.59 o 
   2 -11   6       15.15       16.26      4.85 o 
   3 -11   6       15.04       12.03      3.81 o 
   4 -11   6       64.79       49.50      9.46 o 
   5 -11   6       63.52       59.27     11.43 o 
   6 -11   6       16.58       11.34      5.21 o 
   7 -11   6       44.44       62.02     14.75 o 
  -2 -10   6       37.51       43.93      9.81 o 
  -1 -10   6       54.35       45.24      4.28 o 
   0 -10   6       58.82       46.28     10.11 o 
   1 -10   6       15.77       11.97      5.30 o 
   2 -10   6       19.30       15.07      4.66 o 
   3 -10   6       23.53       20.26      6.05 o 
   4 -10   6        0.06        1.75      1.11 o 
   5 -10   6       13.30        8.73      6.24 o 
   6 -10   6      349.52      368.84     15.31 o 
   7 -10   6      108.82      115.93      8.82 o 
   8 -10   6       83.65       86.28     25.16 o 
  -4  -9   6        4.59        0.35      2.65 o 
  -3  -9   6       67.02       52.75     11.87 o 
  -2  -9   6        1.05        1.84      1.51 o 
  -1  -9   6       67.81       63.73      6.81 o 
   0  -9   6        3.14        1.59      1.16 o 
   1  -9   6       39.10       35.90      9.29 o 
   2  -9   6       24.41       21.79      4.85 o 
   3  -9   6        0.96        1.57      1.75 o 
   4  -9   6       75.21       64.61      5.81 o 
   5  -9   6      130.18      140.65     12.05 o 
   6  -9   6       31.86       38.97      7.06 o 
   7  -9   6       37.38       52.76     17.11 o 
   8  -9   6        2.99        2.98      2.30 o 
  -5  -8   6       23.98       25.66     11.56 o 
  -4  -8   6        0.49        0.81      1.20 o 
  -3  -8   6       24.27       21.91      4.94 o 
  -2  -8   6      145.66      116.55     10.39 o 
  -1  -8   6      354.06      359.32      8.45 o 
   0  -8   6     1406.28     1483.88     20.06 o 
   1  -8   6      459.70      470.98     16.59 o 
   2  -8   6       30.12       27.90      8.70 o 
   3  -8   6       18.00       20.39      8.89 o 
   4  -8   6      220.51      229.21     10.82 o 
   5  -8   6      163.73      169.09      8.98 o 
   6  -8   6       13.96       11.64      4.88 o 
   7  -8   6      163.32      181.13     15.24 o 
   8  -8   6        8.56        2.45      1.86 o 
   9  -8   6       43.82       40.89     10.20 o 
  -6  -7   6        0.19        1.54      2.38 o 
  -5  -7   6       10.94        4.33      2.74 o 
  -4  -7   6       16.22       13.89      4.43 o 
  -3  -7   6       23.68       17.43      2.31 o 
  -2  -7   6       94.48       93.05      4.76 o 
  -1  -7   6      773.45      805.91     15.66 o 
   0  -7   6      441.21      426.73      9.56 o 
   1  -7   6      866.51      888.27      9.73 o 
   2  -7   6        2.40        2.65      1.84 o 
   3  -7   6      194.49      188.06      3.91 o 
   4  -7   6      104.10       99.23      2.93 o 
   5  -7   6      213.01      228.86      5.27 o 
   6  -7   6       76.68       71.02      7.44 o 
   7  -7   6       54.93       47.10     15.38 o 
   8  -7   6        4.63        9.81      3.59 o 
   9  -7   6       44.83       46.93     17.52 o 
  -6  -6   6       29.65       14.69      6.12 o 
  -5  -6   6       32.14       21.61      7.99 o 
  -4  -6   6        0.42        0.46      0.85 o 
  -3  -6   6        3.78        5.33      1.87 o 
  -2  -6   6      523.63      530.95     10.93 o 
  -1  -6   6     3343.43     3504.90     30.20 o 
   0  -6   6      267.11      260.14      5.74 o 
   1  -6   6      415.06      385.61      5.48 o 
   2  -6   6      127.08      140.00     21.34 o 
   3  -6   6      708.16      767.15     20.06 o 
   4  -6   6      318.57      319.70     11.55 o 
   5  -6   6      344.75      357.31      8.77 o 
   6  -6   6      257.67      260.70      6.93 o 
   7  -6   6        5.09        6.82      2.20 o 
   8  -6   6      222.90      232.99     11.62 o 
   9  -6   6       26.17       20.61     10.32 o 
  -7  -5   6        2.72        1.37      2.40 o 
  -6  -5   6      108.97      105.09     22.56 o 
  -5  -5   6       92.24       80.80     18.76 o 
  -4  -5   6       27.16       24.48      4.19 o 
  -3  -5   6      893.34      916.96     18.56 o 
  -2  -5   6       44.79       46.51      5.15 o 
  -1  -5   6     1350.06     1415.94     14.88 o 
   0  -5   6        0.02        0.63      0.59 o 
   1  -5   6      230.67      236.00      8.04 o 
   2  -5   6      644.42      666.56     16.39 o 
   3  -5   6      212.40      190.90      8.27 o 
   4  -5   6      269.77      264.34      4.55 o 
   5  -5   6        0.34        0.66      0.84 o 
   6  -5   6      202.75      205.87      5.63 o 
   7  -5   6       52.46       47.50      8.59 o 
   8  -5   6       27.93       26.57      6.23 o 
   9  -5   6        0.16        0.65      2.82 o 
  -8  -4   6       29.56       25.71     12.41 o 
  -7  -4   6      137.70      145.57      9.18 o 
  -6  -4   6       15.94       12.75      5.82 o 
  -5  -4   6       11.61       13.76      4.95 o 
  -4  -4   6      115.48      108.54      2.50 o 
  -3  -4   6      536.71      554.93      8.21 o 
  -2  -4   6        0.36        0.57      0.55 o 
  -1  -4   6        0.33        0.78      0.44 o 
   0  -4   6       37.20       45.75      5.68 o 
   1  -4   6      244.20      251.03      7.93 o 
   2  -4   6       35.30       34.98      3.24 o 
   3  -4   6     1651.33     1693.41     27.86 o 
   4  -4   6       10.36        9.77      2.13 o 
   5  -4   6     1154.35     1186.42     20.78 o 
   6  -4   6        4.51        4.59      1.47 o 
   7  -4   6      116.10      114.64     11.85 o 
   8  -4   6       28.31       26.60      6.72 o 
   9  -4   6        9.54        9.27      2.89 o 
  -8  -3   6      241.90      267.49     12.59 o 
  -7  -3   6        0.06        2.40      2.25 o 
  -6  -3   6       30.96       43.38     12.30 o 
  -5  -3   6       11.72       12.32      4.58 o 
  -4  -3   6        2.70        0.45      0.93 o 
  -3  -3   6      642.10      687.95      6.28 o 
  -2  -3   6        7.83        9.70      1.34 o 
  -1  -3   6      142.31      147.24      2.54 o 
   0  -3   6      800.45      893.62      5.57 o 
   1  -3   6       39.79       33.58      6.19 o 
   2  -3   6       59.84       65.72      3.37 o 
   3  -3   6      273.97      270.61      8.27 o 
   4  -3   6      628.77      643.84     10.03 o 
   5  -3   6      525.52      567.00     20.14 o 
   6  -3   6       20.58       19.79      3.41 o 
   7  -3   6       81.00       80.61      9.36 o 
   8  -3   6        5.74        3.90      1.80 o 
   9  -3   6       11.91       12.96      3.50 o 
  -9  -2   6      157.67      154.29     42.70 o 
  -8  -2   6      313.18      346.90     13.83 o 
  -7  -2   6       15.40       16.23      4.71 o 
  -6  -2   6        3.11        3.74      2.67 o 
  -5  -2   6      302.26      311.19     12.06 o 
  -4  -2   6      116.11      137.68      6.41 o 
  -3  -2   6      136.73      142.03      2.04 o 
  -2  -2   6        0.71        1.29      0.38 o 
  -1  -2   6     2520.86     2630.56     12.59 o 
   0  -2   6        4.05        5.12      0.98 o 
   1  -2   6       24.84       27.50      3.78 o 
   2  -2   6      427.60      431.03      6.69 o 
   3  -2   6     1635.69     1655.78     17.53 o 
   4  -2   6      276.87      278.12      6.71 o 
   5  -2   6      924.54      978.92     18.62 o 
   6  -2   6      104.98      113.33     11.37 o 
   7  -2   6      244.46      252.05      8.22 o 
   8  -2   6      203.35      184.92      9.12 o 
  -9  -1   6       82.72       91.24     20.23 o 
  -8  -1   6      258.36      271.73     12.36 o 
  -7  -1   6       11.88       18.85      7.36 o 
  -6  -1   6        4.88        3.28      2.02 o 
  -5  -1   6      582.89      611.64     16.44 o 
  -4  -1   6       26.35       25.49      7.46 o 
  -3  -1   6       22.13       29.50      5.20 o 
  -2  -1   6      106.02      111.89      2.13 o 
  -1  -1   6      193.59      185.49      3.67 o 
   0  -1   6       77.58       83.61      4.52 o 
   1  -1   6        7.16        6.93      1.98 o 
   2  -1   6        4.39        3.72      1.29 o 
   3  -1   6     1313.53     1387.20     27.80 o 
   4  -1   6        0.03        1.00      1.03 o 
   5  -1   6      543.32      574.06     11.99 o 
   6  -1   6        0.19        1.03      1.28 o 
   7  -1   6        0.62        2.37      1.34 o 
   8  -1   6       26.43       26.04      5.40 o 
  -9   0   6        0.26        0.00      2.40 o 
  -8   0   6      118.14       99.36     20.58 o 
  -7   0   6        0.13        0.85      1.49 o 
  -6   0   6       12.82        9.30      4.23 o 
  -5   0   6       15.46       16.56      5.91 o 
  -4   0   6      519.27      553.62     14.55 o 
  -3   0   6      136.87      120.43      2.22 o 
  -2   0   6        2.07        2.88      0.62 o 
  -1   0   6        9.19       11.19      1.82 o 
   0   0   6        1.74        2.21      1.60 o 
   1   0   6     1021.52     1032.32     19.82 o 
   2   0   6      893.11      968.60     20.15 o 
   3   0   6      805.41      861.13     21.28 o 
   4   0   6      298.32      307.57     13.34 o 
   5   0   6        0.07        1.82      1.61 o 
   6   0   6       53.51       39.57      7.60 o 
   7   0   6       61.66       55.03      6.25 o 
  -9   1   6       10.28        8.18      3.02 o 
  -8   1   6        0.03        0.31      1.86 o 
  -7   1   6        0.55        1.72      2.49 o 
  -6   1   6      391.00      410.41     15.34 o 
  -5   1   6      680.19      706.08     18.74 o 
  -4   1   6      384.89      392.54      5.56 o 
  -3   1   6      410.82      389.74      5.49 o 
  -2   1   6       94.83       84.35      2.56 o 
  -1   1   6      441.34      432.35     12.30 o 
   0   1   6      388.48      454.83     12.25 o 
   1   1   6      651.31      723.92     17.69 o 
   2   1   6       73.91       68.06     15.96 o 
   4   1   6       27.93       26.15      6.41 o 
   5   1   6        1.04        1.48      1.44 o 
   6   1   6        2.18        2.41      2.32 o 
   7   1   6        2.18        1.78      1.42 o 
  -9   2   6       42.71       47.48     18.70 o 
  -8   2   6       39.75       29.92     11.40 o 
  -7   2   6        0.63        1.21      1.59 o 
  -6   2   6      244.15      239.22     13.22 o 
  -5   2   6       26.47       24.50      3.23 o 
  -4   2   6      232.14      209.45      6.45 o 
  -3   2   6     1004.89     1021.65     15.31 o 
  -2   2   6       13.17       13.54      3.00 o 
  -1   2   6      199.66      185.17      7.55 o 
   0   2   6       52.92       42.47      8.37 o 
   1   2   6      236.04      233.92      9.81 o 
   2   2   6       33.04       31.00      8.97 o 
   3   2   6        3.46        2.02      1.49 o 
   5   2   6        1.06        0.81      1.42 o 
   6   2   6        6.02        4.90      2.19 o 
  -9   3   6       13.51       11.52      4.79 o 
  -8   3   6       17.43       13.14      5.85 o 
  -7   3   6      108.52      105.11     28.50 o 
  -6   3   6       90.46       94.34      4.24 o 
  -5   3   6      556.39      588.09     23.71 o 
  -4   3   6      245.84      255.16      7.51 o 
  -3   3   6        0.21        1.15      1.47 o 
  -2   3   6       17.50       23.03      7.70 o 
  -1   3   6       95.46      101.04     21.66 o 
   0   3   6       21.39       20.68      7.03 o 
   1   3   6      179.75      206.25      9.84 o 
   2   3   6        4.17        6.65      2.55 o 
   3   3   6       27.32       36.55     11.52 o 
   4   3   6        1.68        0.36      1.39 o 
   5   3   6       29.72       26.78     14.34 o 
  -9   4   6        3.46        4.70      3.20 o 
  -8   4   6      359.14      337.63     14.32 o 
  -7   4   6       45.88       32.42     14.19 o 
  -6   4   6      439.57      424.95      9.10 o 
  -5   4   6       38.90       44.95      8.61 o 
  -4   4   6      103.58      100.08      5.27 o 
  -3   4   6        0.61        1.57      1.04 o 
  -2   4   6        2.73        2.93      1.64 o 
  -1   4   6        8.72        9.97      4.57 o 
   0   4   6       95.47       98.47      6.87 o 
   1   4   6       58.69       79.19     17.61 o 
   2   4   6       33.17       27.17      9.91 o 
   3   4   6       22.28       14.33      9.46 o 
   4   4   6        2.01        6.30      3.48 o 
  -9   5   6       26.22       19.38      7.39 o 
  -8   5   6        1.08        2.68      2.86 o 
  -7   5   6      271.15      247.68     16.65 o 
  -6   5   6       60.88       58.92      9.24 o 
  -5   5   6        8.67        8.61      3.43 o 
  -4   5   6        0.19        0.68      1.10 o 
  -3   5   6       47.47       42.47     15.91 o 
  -2   5   6       20.94       14.69      8.10 o 
  -1   5   6        0.82        0.36      1.11 o 
   0   5   6      101.68       97.57     23.20 o 
   1   5   6       14.89       23.74     10.97 o 
   2   5   6       10.87       11.81      4.67 o 
   3   5   6      182.50      201.41     11.76 o 
  -8   6   6      222.31      184.21     32.57 o 
  -7   6   6        5.26        2.31      1.54 o 
  -6   6   6      101.53      109.48      9.24 o 
  -5   6   6        8.97        9.08      2.89 o 
  -4   6   6       53.77       40.20     13.50 o 
  -3   6   6      304.02      317.05     11.83 o 
  -2   6   6       42.04       37.80     14.44 o 
  -1   6   6        0.11        1.28      2.02 o 
   0   6   6       73.19       73.66     20.42 o 
   1   6   6      363.95      407.90     15.91 o 
  -7   7   6        1.02        4.06      2.75 o 
  -6   7   6       75.34       66.73     13.11 o 
  -5   7   6       76.52       63.68     17.58 o 
  -4   7   6       91.93       92.50      7.11 o 
  -3   7   6       55.52       57.52     18.24 o 
  -2   7   6      191.39      191.27     18.82 o 
  -1   7   6       57.30       51.63     15.31 o 
   0 -11   7       30.73       29.65     11.27 o 
   1 -11   7        0.62        1.84      2.04 o 
   2 -11   7        4.05        1.92      2.51 o 
   3 -11   7       81.45       83.48     23.30 o 
   4 -11   7        2.34        7.70      4.59 o 
   5 -11   7      178.75      199.17     29.33 o 
   6 -11   7      118.06      112.21     21.90 o 
  -2 -10   7       14.95       10.36      4.58 o 
  -1 -10   7       18.45       12.76      4.34 o 
   0 -10   7       54.42       47.62      8.22 o 
   1 -10   7       15.72       10.11      2.79 o 
   2 -10   7       41.07       32.44     11.88 o 
   3 -10   7        3.89        4.48      3.32 o 
   4 -10   7       13.10       15.50      5.44 o 
   5 -10   7       66.64       82.11     17.00 o 
   6 -10   7       79.04      108.48     32.19 o 
   7 -10   7      321.81      351.63     40.97 o 
  -3  -9   7       44.63       46.38      3.35 o 
  -2  -9   7      142.76      142.67      7.52 o 
  -1  -9   7       60.40       56.50      4.05 o 
   0  -9   7       44.81       44.30      7.60 o 
   1  -9   7       31.30       24.50      5.15 o 
   2  -9   7       38.47       42.15      7.53 o 
   3  -9   7      154.78      150.98     31.76 o 
   4  -9   7       29.72       34.81     12.56 o 
   5  -9   7       74.40       86.20     15.42 o 
   6  -9   7       40.49       49.11      8.89 o 
   7  -9   7      111.81      108.96     28.46 o 
   8  -9   7      141.61      154.62     33.67 o 
  -4  -8   7      105.19      105.69     24.73 o 
  -3  -8   7        8.47        3.99      1.56 o 
  -2  -8   7      220.46      239.41      7.13 o 
  -1  -8   7      152.90      149.31      5.05 o 
   0  -8   7      537.39      598.41     13.86 o 
   1  -8   7      138.70      139.72      4.40 o 
   2  -8   7       22.40       26.55      5.58 o 
   3  -8   7       11.04        5.94      3.71 o 
   4  -8   7       91.07       80.33     17.73 o 
   5  -8   7        7.80        8.24      2.64 o 
   6  -8   7        0.86        0.88      1.73 o 
   7  -8   7       17.95       19.84     10.35 o 
   8  -8   7        8.75        6.49      5.53 o 
  -5  -7   7        4.24        4.76      4.47 o 
  -4  -7   7       61.97       65.30     13.87 o 
  -3  -7   7       82.71       69.01      4.66 o 
  -2  -7   7     1796.05     1972.96     40.27 o 
  -1  -7   7       51.52       43.98      6.82 o 
   0  -7   7      159.14      172.28      4.23 o 
   1  -7   7       40.74       38.41      2.27 o 
   2  -7   7        0.21        1.47      1.23 o 
   3  -7   7        0.02        1.55      1.71 o 
   4  -7   7        5.32        8.55      4.16 o 
   5  -7   7       84.90       97.43     15.91 o 
   6  -7   7       10.24       11.12      4.17 o 
   7  -7   7        1.89        2.33      2.12 o 
   8  -7   7       63.63       63.73     18.40 o 
  -6  -6   7       21.65       15.44      9.23 o 
  -5  -6   7        2.60        2.79      2.00 o 
  -4  -6   7      149.24      146.84      7.58 o 
  -3  -6   7      270.71      271.34      7.14 o 
  -2  -6   7       51.93       54.19      3.53 o 
  -1  -6   7       82.77       83.60      4.75 o 
   0  -6   7      729.00      778.67     16.14 o 
   1  -6   7      144.22      122.04      6.07 o 
   2  -6   7        1.68        1.85      1.59 o 
   3  -6   7       35.60       34.80      8.19 o 
   4  -6   7        2.73        2.07      1.45 o 
   5  -6   7       13.19       18.56      6.69 o 
   6  -6   7      143.61      138.38      8.68 o 
   7  -6   7        0.25        1.02      1.73 o 
   8  -6   7      103.92      107.88     21.30 o 
  -7  -5   7       23.24       27.02     11.25 o 
  -6  -5   7       33.77       40.61     12.13 o 
  -5  -5   7       70.52       63.27     15.16 o 
  -4  -5   7      157.97      173.59      9.74 o 
  -3  -5   7      243.25      247.30      5.26 o 
  -2  -5   7      635.10      674.80     10.02 o 
  -1  -5   7       48.39       48.55      6.30 o 
   0  -5   7      189.46      175.52      7.15 o 
   1  -5   7       41.15       40.43     11.33 o 
   2  -5   7       10.51        7.47      2.32 o 
   3  -5   7       18.98       23.62      7.95 o 
   4  -5   7      112.80      112.66      6.95 o 
   5  -5   7      233.95      226.73      6.29 o 
   6  -5   7       45.46       39.24      4.96 o 
   7  -5   7       93.89       92.15      7.66 o 
   8  -5   7        8.44        5.68      4.04 o 
  -7  -4   7        3.89        4.43      3.68 o 
  -6  -4   7       74.78       89.50     24.72 o 
  -5  -4   7      219.26      231.18     14.82 o 
  -4  -4   7       10.00        8.97      2.10 o 
  -3  -4   7      120.14      118.74      2.79 o 
  -2  -4   7      246.96      247.13      6.17 o 
  -1  -4   7       59.79       57.21      2.89 o 
   0  -4   7       20.43       22.23      1.30 o 
   1  -4   7       56.06       56.11     14.76 o 
   2  -4   7        0.84        0.74      1.42 o 
   3  -4   7      378.23      377.71     12.66 o 
   4  -4   7     1296.87     1306.10     21.13 o 
   5  -4   7        2.17        1.84      1.18 o 
   6  -4   7       54.98       49.25      3.18 o 
   7  -4   7       58.26       46.99     15.95 o 
   8  -4   7       20.09       11.07      6.32 o 
  -8  -3   7      202.77      230.43     16.85 o 
  -7  -3   7       19.42       19.11      7.75 o 
  -6  -3   7       75.14       84.33     20.39 o 
  -5  -3   7       46.33       45.53      7.90 o 
  -4  -3   7        3.15        3.06      2.34 o 
  -3  -3   7        5.97        4.92      0.85 o 
  -2  -3   7       44.36       45.93      2.05 o 
  -1  -3   7      114.38      116.61      3.82 o 
   0  -3   7      283.97      297.08      7.76 o 
   1  -3   7       70.04       71.04      1.86 o 
   2  -3   7      148.68      141.64      2.92 o 
   3  -3   7       23.50       22.02      2.80 o 
   4  -3   7      133.54      136.59      3.94 o 
   5  -3   7       94.81       92.13      6.16 o 
   6  -3   7       21.82       25.52      3.66 o 
   7  -3   7      171.98      151.03     12.96 o 
   8  -3   7        0.02        0.62      1.64 o 
  -8  -2   7       54.52       51.87     18.07 o 
  -7  -2   7       46.20       53.52     21.83 o 
  -6  -2   7       36.73       42.51     10.77 o 
  -5  -2   7        4.01        3.31      2.03 o 
  -4  -2   7       33.46       30.51      8.30 o 
  -3  -2   7       31.05       32.93      1.98 o 
  -2  -2   7      646.23      665.44      6.94 o 
  -1  -2   7       73.87       76.17      1.85 o 
   0  -2   7       43.11       43.68      4.33 o 
   1  -2   7      127.21      122.69      4.18 o 
   2  -2   7      797.81      779.59     11.41 o 
   3  -2   7        6.88        4.36      1.78 o 
   4  -2   7      895.66      933.68     17.93 o 
   5  -2   7       54.92       49.31      7.64 o 
   6  -2   7        0.66        1.31      1.08 o 
   7  -2   7       18.37       16.09      4.64 o 
   8  -2   7       44.38       44.71     12.89 o 
  -9  -1   7      171.89      194.64     25.11 o 
  -8  -1   7      177.21      206.42     11.03 o 
  -7  -1   7      303.20      312.64     12.85 o 
  -6  -1   7       92.16       92.41     20.64 o 
  -5  -1   7      411.52      438.35     15.24 o 
  -4  -1   7      250.43      238.79      9.17 o 
  -3  -1   7      308.50      309.95      4.01 o 
  -2  -1   7        0.10        0.59      0.52 o 
  -1  -1   7        1.12        1.07      0.57 o 
   0  -1   7        7.60        6.85      1.87 o 
   1  -1   7       13.87       13.33      3.16 o 
   2  -1   7       87.89       90.17     17.97 o 
   3  -1   7       34.74       34.92      9.53 o 
   4  -1   7       30.62       29.48      6.16 o 
   5  -1   7        2.28        1.27      1.19 o 
   6  -1   7       71.58       61.92     13.46 o 
   7  -1   7       45.27       43.84      4.77 o 
  -9   0   7       18.39       22.48      7.51 o 
  -8   0   7       14.02       11.68      6.12 o 
  -7   0   7        7.12        4.24      4.49 o 
  -6   0   7      411.85      429.82     14.81 o 
  -5   0   7       11.11       10.54      4.70 o 
  -4   0   7     1376.27     1434.87     23.50 o 
  -3   0   7      394.95      393.11      6.54 o 
  -2   0   7      486.06      479.12      6.54 o 
  -1   0   7       74.38       75.19      3.63 o 
   0   0   7       79.30       65.46      5.31 o 
   1   0   7      363.57      364.99     11.68 o 
   2   0   7        3.43        2.77      1.86 o 
   3   0   7      509.66      510.12     17.12 o 
   4   0   7       15.84       21.43      9.11 o 
   5   0   7        5.93        5.53      2.51 o 
   6   0   7       11.69        5.01      2.58 o 
   7   0   7        2.06        1.71      1.49 o 
  -9   1   7      165.86      176.60     11.05 o 
  -8   1   7       13.97       15.00      4.65 o 
  -7   1   7        5.97        3.37      1.59 o 
  -6   1   7       17.94       13.91      5.94 o 
  -5   1   7      487.80      534.81     16.46 o 
  -4   1   7      705.37      719.82     13.66 o 
  -3   1   7      479.06      469.63      6.81 o 
  -2   1   7      105.71      101.40      4.45 o 
  -1   1   7       19.47       19.66      6.57 o 
   0   1   7        3.97        4.76      2.13 o 
   1   1   7       40.62       35.59     10.58 o 
   2   1   7       20.92       22.69      9.26 o 
   3   1   7      124.55      121.33     20.29 o 
   4   1   7        0.02        0.81      1.81 o 
   5   1   7        0.06        1.75      1.29 o 
   6   1   7       22.87       17.55      4.27 o 
  -9   2   7        9.26        5.85      4.17 o 
  -8   2   7        0.38        1.18      1.79 o 
  -7   2   7        4.21        5.40      3.12 o 
  -6   2   7      270.41      305.35     13.16 o 
  -5   2   7      679.75      707.02     11.08 o 
  -4   2   7      516.95      520.72     11.17 o 
  -3   2   7      671.94      685.90     13.78 o 
  -2   2   7      735.35      803.75     18.93 o 
  -1   2   7      715.72      774.09     21.90 o 
   0   2   7      133.88      144.05      7.54 o 
   1   2   7      111.00      101.51      6.95 o 
   2   2   7        4.33        1.96      1.36 o 
   4   2   7       52.63       52.18      6.25 o 
   5   2   7       26.29       26.91      7.46 o 
  -9   3   7        0.27        0.87      2.25 o 
  -8   3   7        2.60        0.71      1.52 o 
  -7   3   7       35.79       29.26      8.82 o 
  -6   3   7      243.85      246.19     32.56 o 
  -5   3   7      235.75      219.72      6.93 o 
  -4   3   7      292.61      309.81      8.62 o 
  -3   3   7       93.05       92.02     13.79 o 
  -2   3   7       25.72       23.18      7.89 o 
  -1   3   7       12.15       12.67      4.59 o 
   0   3   7        0.12        0.08      1.42 o 
   1   3   7       11.33       12.34      4.18 o 
   2   3   7        6.80        7.67      3.00 o 
   3   3   7       13.00       13.46      4.47 o 
  -8   4   7       64.73       59.65     17.29 o 
  -7   4   7       86.54       83.66     14.94 o 
  -6   4   7        0.11        0.00      2.14 o 
  -5   4   7       45.70       36.43      7.17 o 
  -4   4   7      190.00      195.80      6.68 o 
  -3   4   7       66.95       67.86     15.41 o 
  -2   4   7       76.84       68.81     18.27 o 
  -1   4   7       50.82       40.06     12.25 o 
   0   4   7       80.22       76.22     22.87 o 
   1   4   7       10.50        9.18      3.44 o 
   2   4   7      170.12      147.60     36.43 o 
   3   4   7        0.60        1.40      1.52 o 
  -8   5   7       23.67       16.35      8.14 o 
  -7   5   7        1.89        2.57      2.67 o 
  -6   5   7       54.94       52.58     15.74 o 
  -5   5   7       37.16       27.26      8.83 o 
  -4   5   7       11.37        9.74      5.13 o 
  -3   5   7       33.10       27.29     10.85 o 
  -2   5   7       19.32       22.70      5.79 o 
  -1   5   7      147.28      165.73      9.40 o 
   0   5   7      172.81      187.86     19.45 o 
   1   5   7       74.96       66.45     15.04 o 
   2   5   7       21.50       23.81      8.79 o 
  -6   6   7       51.11       34.38     10.99 o 
  -5   6   7        4.88        4.08      1.88 o 
  -4   6   7      139.46      131.81      8.91 o 
  -3   6   7        0.24        1.76      3.10 o 
  -2   6   7       30.10       27.19     10.20 o 
  -1   6   7       37.93       29.55     15.87 o 
   0   6   7       48.11       47.79     20.07 o 
   1 -11   8       24.62       19.56     10.18 o 
   2 -11   8        1.72        1.73      2.27 o 
   3 -11   8      142.49      152.91     14.82 o 
   4 -11   8        2.28        1.53      3.19 o 
   5 -11   8      158.15      178.13     10.87 o 
  -1 -10   8       53.87       39.88     12.32 o 
   0 -10   8        5.01        1.84      1.58 o 
   1 -10   8      210.29      205.94     12.80 o 
   2 -10   8       45.26       48.97     12.49 o 
   3 -10   8       36.03       37.67     11.93 o 
   4 -10   8       44.05       39.85      9.01 o 
   5 -10   8       31.97       39.46     12.71 o 
   6 -10   8       14.24       11.40      5.28 o 
  -2  -9   8        1.16        0.49      1.33 o 
   0  -9   8        2.58        0.38      2.07 o 
   1  -9   8      408.21      418.95     13.36 o 
   2  -9   8        1.41        3.75      2.28 o 
   3  -9   8        4.69        5.15      3.62 o 
   4  -9   8        1.72        2.75      3.41 o 
   5  -9   8      299.72      285.66     12.34 o 
   6  -9   8        3.67        2.96      2.02 o 
   7  -9   8       52.57       55.00     15.73 o 
  -4  -8   8       29.46       19.69     10.95 o 
  -3  -8   8       14.92       16.53      6.79 o 
  -2  -8   8       41.01       38.63      6.75 o 
  -1  -8   8      134.98      152.68      4.72 o 
   0  -8   8       85.88       88.43     11.58 o 
   1  -8   8      151.24      149.53      8.20 o 
   2  -8   8      221.42      253.68     32.87 o 
   3  -8   8       12.89       11.34      4.09 o 
   4  -8   8       37.79       35.69     13.84 o 
   5  -8   8        3.51        5.98      3.80 o 
   6  -8   8        7.43       10.14      5.03 o 
   7  -8   8        0.31        1.18      2.44 o 
  -5  -7   8       10.19        9.12      6.61 o 
  -4  -7   8        9.63        4.38      2.18 o 
  -3  -7   8      192.48      209.44      8.33 o 
  -2  -7   8        1.98        3.52      1.57 o 
  -1  -7   8     2567.17     2715.66     22.21 o 
   0  -7   8      104.35      101.94     13.65 o 
   1  -7   8      580.84      605.96     16.34 o 
   2  -7   8      207.69      184.21      8.68 o 
   3  -7   8        0.32        1.40      1.61 o 
   4  -7   8       33.23       37.42      9.05 o 
   5  -7   8        2.67        3.06      2.58 o 
   6  -7   8        1.28        0.27      1.27 o 
   7  -7   8        0.05        0.49      2.06 o 
   8  -7   8       86.38       70.24     14.66 o 
  -6  -6   8       60.34       68.66     21.22 o 
  -5  -6   8       10.34        2.32      2.57 o 
  -4  -6   8      213.97      237.75      9.53 o 
  -3  -6   8       67.16       64.13      3.66 o 
  -2  -6   8      198.69      206.25      5.35 o 
  -1  -6   8      625.03      628.28     10.52 o 
   0  -6   8        1.59        0.65      0.39 o 
   1  -6   8       96.67       92.55     13.04 o 
   2  -6   8        8.77        7.85      2.76 o 
   3  -6   8       18.43       15.23      5.08 o 
   4  -6   8       20.37       19.15      8.58 o 
   5  -6   8        0.13        1.04      1.30 o 
   6  -6   8       26.91       29.07      9.67 o 
   7  -6   8      125.95      129.49     28.03 o 
   8  -6   8        2.14        1.76      4.04 o 
  -6  -5   8       36.77       31.15     13.96 o 
  -5  -5   8        1.46        1.59      1.98 o 
  -4  -5   8      432.55      458.50     13.17 o 
  -3  -5   8      504.83      509.73     10.89 o 
  -2  -5   8        4.21        2.92      1.03 o 
  -1  -5   8      402.20      400.27      8.27 o 
   0  -5   8        7.39        5.44      2.31 o 
   1  -5   8      154.36      159.53      6.97 o 
   2  -5   8       42.49       33.64      8.09 o 
   3  -5   8       61.03       56.48     12.95 o 
   4  -5   8      382.72      386.82     14.50 o 
   5  -5   8      176.85      161.16     12.06 o 
   6  -5   8        4.24        4.61      2.81 o 
   7  -5   8      204.49      228.33     11.81 o 
   8  -5   8       51.73       50.42     15.19 o 
  -7  -4   8        0.00        0.44      1.96 o 
  -6  -4   8        1.60        1.43      2.01 o 
  -5  -4   8       20.92       16.88      5.27 o 
  -4  -4   8        3.27        2.50      1.79 o 
  -3  -4   8        0.27        0.58      0.64 o 
  -2  -4   8       12.87        9.71      1.88 o 
  -1  -4   8      348.45      349.03      9.56 o 
   0  -4   8        6.52        6.49      2.95 o 
   1  -4   8      400.06      401.74     13.32 o 
   2  -4   8        3.29        2.00      2.30 o 
   3  -4   8      478.93      485.15     16.68 o 
   4  -4   8      462.13      451.12     15.06 o 
   5  -4   8     1058.90     1029.33     23.03 o 
   6  -4   8        0.37        0.81      1.10 o 
   7  -4   8        0.78        0.99      2.58 o 
  -7  -3   8       31.51       27.39     11.88 o 
  -6  -3   8       93.50       85.92     19.45 o 
  -5  -3   8       32.17       38.71     14.57 o 
  -4  -3   8      117.25      129.06      7.44 o 
  -3  -3   8        2.75        2.38      1.03 o 
  -2  -3   8       26.36       20.94      3.85 o 
  -1  -3   8       52.49       39.14      2.35 o 
   0  -3   8       19.81       20.01      4.33 o 
   1  -3   8      300.60      287.87      5.05 o 
   2  -3   8      406.30      399.66     12.09 o 
   3  -3   8     1022.60     1016.50     18.46 o 
   4  -3   8       21.86       26.13      2.10 o 
   5  -3   8      792.95      864.91     22.02 o 
   6  -3   8       41.19       42.63     10.14 o 
   7  -3   8       79.38       84.09     19.05 o 
  -8  -2   8      105.91      114.49     28.45 o 
  -7  -2   8        7.13        5.85      3.81 o 
  -6  -2   8       18.68       17.19      6.41 o 
  -5  -2   8        1.23        1.22      2.21 o 
  -4  -2   8       30.50       25.00      6.99 o 
  -3  -2   8       42.86       44.33      3.97 o 
  -2  -2   8       21.84       19.97      2.83 o 
  -1  -2   8      203.75      187.41      3.94 o 
   0  -2   8      271.75      253.41      5.39 o 
   1  -2   8       13.44        8.64      3.12 o 
   2  -2   8      223.85      211.16      8.80 o 
   3  -2   8      542.63      573.90     10.43 o 
   4  -2   8       14.21       17.13      7.52 o 
   5  -2   8      251.96      259.61     10.04 o 
   6  -2   8       26.35       30.31     11.46 o 
   7  -2   8       28.26       27.76      9.34 o 
  -8  -1   8       58.38       56.98     18.34 o 
  -7  -1   8        5.44        2.57      2.56 o 
  -6  -1   8       31.89       28.67      8.93 o 
  -5  -1   8       47.93       46.48     10.32 o 
  -4  -1   8       29.36       29.98     10.11 o 
  -3  -1   8        5.36        3.54      1.34 o 
  -2  -1   8      122.63      127.27      4.07 o 
  -1  -1   8      315.39      315.26      8.19 o 
   0  -1   8        0.79        0.88      1.31 o 
   1  -1   8      188.25      175.71      7.70 o 
   2  -1   8       12.64       15.24      5.02 o 
   3  -1   8     1525.03     1659.28     35.45 o 
   4  -1   8       17.56       12.07      3.28 o 
   5  -1   8      190.34      199.24      8.16 o 
   6  -1   8        0.12        0.59      0.95 o 
  -8   0   8       32.68       36.71      5.63 o 
  -7   0   8      108.08       91.19     28.31 o 
  -6   0   8      248.76      249.33     11.06 o 
  -5   0   8        3.79        3.42      2.26 o 
  -4   0   8      312.82      313.29     11.26 o 
  -3   0   8      801.66      840.09     15.47 o 
  -2   0   8      221.20      223.41      8.51 o 
  -1   0   8        7.31        7.93      2.86 o 
   0   0   8       45.43       35.38      7.63 o 
   1   0   8        9.88       11.50      3.63 o 
   2   0   8      286.03      271.50     11.39 o 
   3   0   8        0.03        0.38      1.59 o 
   4   0   8      154.13      167.96     25.07 o 
   5   0   8       35.60       21.54      4.65 o 
   6   0   8        9.51        8.21      3.89 o 
  -8   1   8       88.92       81.57     19.34 o 
  -7   1   8        4.49        6.89      3.69 o 
  -6   1   8      113.59      112.78     25.51 o 
  -5   1   8      119.89      129.33      7.82 o 
  -4   1   8      354.72      366.88      8.04 o 
  -3   1   8      217.61      215.18      8.89 o 
  -2   1   8      192.52      197.00     12.93 o 
  -1   1   8        0.52        0.99      0.87 o 
   0   1   8      395.35      381.96     14.44 o 
   1   1   8        2.08        2.75      1.92 o 
   2   1   8        0.04        1.90      2.49 o 
   3   1   8      107.96      122.62      8.55 o 
   4   1   8        4.37        7.36      3.38 o 
   5   1   8       34.28       26.16      9.38 o 
  -8   2   8      131.21      130.89     11.65 o 
  -7   2   8        4.89        5.33      3.57 o 
  -6   2   8      129.82      121.69     27.63 o 
  -5   2   8       70.82       69.45     17.26 o 
  -4   2   8      316.88      319.37      7.60 o 
  -3   2   8       28.68       24.67      4.67 o 
  -2   2   8       42.76       38.35     11.28 o 
  -1   2   8       57.20       48.41     15.19 o 
   0   2   8       67.95       68.63      5.61 o 
   1   2   8       87.50       87.57      6.87 o 
   3   2   8       43.25       51.81      6.11 o 
   4   2   8       60.70       49.66     22.71 o 
  -8   3   8       11.53        6.32      3.79 o 
  -7   3   8       89.53       72.36     26.92 o 
  -6   3   8       27.03       29.12      6.89 o 
  -5   3   8       20.64       16.82      5.19 o 
  -4   3   8      482.96      517.33     18.40 o 
  -3   3   8       78.19       77.14     14.85 o 
  -2   3   8        0.60        0.65      1.35 o 
  -1   3   8        2.66        1.89      2.61 o 
   0   3   8       14.82        9.86      4.81 o 
   1   3   8      136.29      137.93     31.44 o 
   2   3   8        1.48        0.91      0.98 o 
  -7   4   8       60.69       52.92     19.45 o 
  -6   4   8       41.80       42.91     17.54 o 
  -5   4   8        0.00        3.18      1.71 o 
  -4   4   8        5.64        5.01      1.56 o 
  -3   4   8        8.97        7.83      3.47 o 
  -2   4   8       36.36       19.47      7.61 o 
  -1   4   8       60.67       72.45     17.20 o 
   0   4   8       33.37       34.96      9.93 o 
   1   4   8      119.29      158.10     10.04 o 
  -6   5   8       28.78       25.20      9.91 o 
  -5   5   8       75.61       67.42     23.21 o 
  -4   5   8       14.56       10.26      7.35 o 
  -3   5   8        1.03        0.39      1.45 o 
  -2   5   8       24.88       18.95      9.85 o 
  -1   5   8      107.71       94.42     28.52 o 
   0   5   8       61.18       48.20     16.94 o 
   0 -10   9       76.67       67.98     20.23 o 
   1 -10   9        1.98        0.14      1.81 o 
   2 -10   9       56.53       67.45      6.40 o 
   3 -10   9       10.44        8.09      4.48 o 
   4 -10   9       33.01       24.31     10.07 o 
   5 -10   9       86.46       96.66     15.37 o 
  -1  -9   9       38.75       35.51      7.69 o 
   0  -9   9        7.92        7.02      3.31 o 
   1  -9   9       74.74       72.59     21.33 o 
   2  -9   9        2.24        1.71      2.06 o 
   3  -9   9       16.61       13.20      4.88 o 
   4  -9   9       72.32       59.54     14.20 o 
   5  -9   9       29.46       17.39      7.57 o 
   6  -9   9      161.89      160.07     34.32 o 
  -1  -8   9       93.28       77.23     16.40 o 
   0  -8   9      112.91      115.78      6.75 o 
   1  -8   9      152.34      158.91     11.13 o 
   2  -8   9       54.73       64.54     18.37 o 
   3  -8   9       10.53       12.23      5.22 o 
   4  -8   9        3.51        1.77      2.21 o 
   5  -8   9       16.51       11.60      7.08 o 
   6  -8   9      266.18      261.81     12.65 o 
  -4  -7   9        3.68        4.30      2.99 o 
  -1  -7   9      138.22      137.32     20.12 o 
   0  -7   9       25.66       17.93      7.96 o 
   1  -7   9      361.55      347.54     12.38 o 
   2  -7   9      217.37      175.19      8.76 o 
   3  -7   9       68.11       66.49     14.66 o 
   4  -7   9        5.66        6.50      3.90 o 
   5  -7   9       25.71       25.52      6.99 o 
   6  -7   9      134.57      153.38      9.67 o 
   7  -7   9       31.32       31.75     10.87 o 
  -5  -6   9       69.37       69.91     22.20 o 
  -4  -6   9      129.93      117.41     22.53 o 
  -3  -6   9      333.05      362.65     10.33 o 
  -2  -6   9        7.35        3.94      1.83 o 
  -1  -6   9      318.76      319.70     10.14 o 
   0  -6   9      283.24      297.19     11.89 o 
   1  -6   9        3.59        3.08      2.19 o 
   2  -6   9        1.76        1.05      1.23 o 
   3  -6   9       87.43       70.87     19.02 o 
   4  -6   9      218.02      226.53     10.59 o 
   5  -6   9        0.72        1.42      2.07 o 
   6  -6   9       72.00       52.18     14.79 o 
   7  -6   9        1.12        1.31      2.74 o 
  -6  -5   9       20.48        8.93      4.98 o 
  -5  -5   9       30.68       24.66      6.56 o 
  -4  -5   9      192.32      207.11      8.65 o 
  -3  -5   9       69.09       80.48     15.30 o 
  -2  -5   9       72.64       63.16      3.28 o 
  -1  -5   9      580.22      556.59     13.48 o 
   0  -5   9       13.90       12.81      5.20 o 
   1  -5   9        9.50       12.19      5.13 o 
   2  -5   9      115.88      112.66     24.12 o 
   3  -5   9       46.04       35.12      4.46 o 
   4  -5   9      254.94      274.66     11.77 o 
   5  -5   9       16.38       14.73      6.47 o 
   6  -5   9        6.99        2.94      2.40 o 
   7  -5   9       37.34       37.70      8.83 o 
  -6  -4   9      198.55      203.39     10.17 o 
  -5  -4   9       17.40        7.47      4.85 o 
  -4  -4   9       21.35       16.62      6.81 o 
  -3  -4   9       51.17       52.62      4.09 o 
  -2  -4   9       46.82       42.78      9.05 o 
  -1  -4   9      183.09      180.00      6.31 o 
   0  -4   9        7.80        8.64      4.23 o 
   1  -4   9       12.65        9.59      5.37 o 
   2  -4   9       24.72       27.90      8.68 o 
   3  -4   9       22.32       24.64      3.83 o 
   4  -4   9       85.13       90.92     25.28 o 
   5  -4   9        3.44        3.85      2.75 o 
   6  -4   9       31.60       20.86     11.20 o 
  -7  -3   9       80.38       71.01     20.06 o 
  -6  -3   9       52.86       51.95     17.01 o 
  -5  -3   9       12.34        8.55      4.88 o 
  -4  -3   9        1.61        1.24      1.60 o 
  -3  -3   9      246.03      239.89      8.92 o 
  -2  -3   9       42.21       48.17      6.15 o 
  -1  -3   9      496.23      495.46      8.25 o 
   0  -3   9      365.20      403.80     11.87 o 
   1  -3   9        4.61        3.88      2.12 o 
   2  -3   9     1156.43     1157.79     28.53 o 
   3  -3   9      315.23      322.57     12.01 o 
   4  -3   9       94.00       85.36     24.77 o 
   5  -3   9        1.83        2.45      3.20 o 
   6  -3   9       27.89       27.53      8.67 o 
  -7  -2   9      116.11      127.80      8.45 o 
  -6  -2   9        8.48        5.28      2.75 o 
  -5  -2   9        0.08        0.38      1.26 o 
  -4  -2   9       18.08       16.05      6.13 o 
  -3  -2   9      224.57      216.77      8.30 o 
  -2  -2   9        8.51       12.02      2.74 o 
  -1  -2   9       22.29       21.72      7.32 o 
   0  -2   9       20.63       17.87      3.44 o 
   1  -2   9      141.62      140.04     22.32 o 
   2  -2   9       17.07       13.88      4.67 o 
   3  -2   9        1.28        2.79      3.00 o 
   4  -2   9       53.73       61.16     13.51 o 
   5  -2   9       10.56        8.57      3.80 o 
   6  -2   9       19.89       18.62     10.14 o 
  -7  -1   9       98.80       83.53     26.93 o 
  -6  -1   9      138.10      139.91     14.49 o 
  -5  -1   9      294.17      287.07     11.18 o 
  -4  -1   9      431.28      489.84     13.90 o 
  -3  -1   9      367.32      380.49     12.91 o 
  -2  -1   9        0.03        0.79      0.67 o 
  -1  -1   9        0.15        0.33      1.16 o 
   0  -1   9      185.94      191.69      8.76 o 
   1  -1   9       66.06       53.28     10.58 o 
   2  -1   9       17.64        9.95      5.50 o 
   3  -1   9       77.29       75.32     15.67 o 
   4  -1   9        0.08        1.29      2.38 o 
   5  -1   9       49.14       60.81     13.87 o 
  -7   0   9       79.28       89.50     25.53 o 
  -6   0   9        1.71        2.09      2.46 o 
  -5   0   9       69.86       67.18     17.52 o 
  -4   0   9      209.28      209.24      9.60 o 
  -3   0   9      228.71      221.00      8.93 o 
  -2   0   9        5.41        5.03      1.46 o 
  -1   0   9       42.36       39.83      6.62 o 
   0   0   9       70.17       63.04      8.73 o 
   1   0   9       27.49       15.52      2.95 o 
   2   0   9       14.46       14.60      3.01 o 
   3   0   9        7.50        2.68      2.44 o 
   4   0   9      363.27      395.55     16.84 o 
  -7   1   9       95.17      102.26     25.13 o 
  -6   1   9       27.41       23.73      6.99 o 
  -5   1   9      907.48      941.21     21.67 o 
  -4   1   9       14.23       14.49      4.87 o 
  -3   1   9      168.60      149.16      9.30 o 
  -2   1   9       12.23       14.01      2.37 o 
  -1   1   9      145.64      119.64     21.52 o 
   0   1   9       37.30       36.60      8.27 o 
   1   1   9        0.40        1.41      1.82 o 
   2   1   9       26.60       20.57      4.03 o 
   3   1   9       10.65        5.12      2.89 o 
   4   1   9        0.87        2.24      2.24 o 
  -7   2   9      164.00      173.57     13.88 o 
  -6   2   9        6.19        3.86      2.39 o 
  -5   2   9      136.21      134.78     29.30 o 
  -4   2   9        0.19        1.00      1.92 o 
   1   2   9       48.35       43.02     11.30 o 
   2   2   9      106.51      121.80     21.83 o 
  -6   3   9        2.14        3.02      2.12 o 
  -5   3   9       29.38       23.96      6.67 o 
  -4   3   9      107.11      108.03     27.88 o 
  -3   3   9      254.28      265.15     10.11 o 
  -2   3   9        1.07        2.74      2.34 o 
  -1   3   9      117.47       98.89     24.85 o 
   0   3   9       13.29       12.06      6.19 o 
   1   3   9       57.92       47.64     15.95 o 
  -5   4   9       38.12       40.28      8.92 o 
  -3   4   9      134.46      143.90      8.21 o 
  -2   4   9        0.34        1.43      1.48 o 
  -1   4   9       32.95       28.46      7.12 o 
   2 -10  10       41.57       41.83     11.69 o 
   3 -10  10       66.99       57.23     22.94 o 
   0  -9  10       33.55       23.68      9.44 o 
   1  -9  10       12.37       15.09      7.78 o 
   2  -9  10       30.59       19.68      7.60 o 
   3  -9  10        1.00        2.21      2.31 o 
   4  -9  10       12.47        6.66      4.38 o 
   5  -9  10        0.01        0.41      2.87 o 
   0  -8  10       78.32       60.19     13.02 o 
   1  -8  10      253.77      248.14     10.22 o 
   2  -8  10        0.01        0.60      2.04 o 
   3  -8  10       61.24       43.05     15.71 o 
   4  -8  10        2.47        1.59      2.13 o 
   5  -8  10        0.77        4.32      4.45 o 
   0  -7  10        2.36        3.02      1.73 o 
   2  -7  10        1.53        0.61      1.55 o 
   3  -7  10      161.26      144.64     11.61 o 
   4  -7  10       14.66        9.90      4.28 o 
   5  -7  10        0.81        1.24      1.47 o 
   6  -7  10       36.00       31.31      8.40 o 
  -1  -6  10       67.47       75.25      5.31 o 
   0  -6  10       63.67       66.77      9.99 o 
   1  -6  10      163.33      162.77      8.13 o 
   2  -6  10      139.36      120.35     11.13 o 
   3  -6  10        1.48        2.47      2.46 o 
   4  -6  10        4.07        2.08      2.68 o 
   5  -6  10       33.96       31.92     11.56 o 
   6  -6  10       72.36       75.39     10.83 o 
  -5  -5  10       36.12       25.17      9.00 o 
  -1  -5  10      263.39      251.69     12.40 o 
   0  -5  10      560.34      607.64     16.03 o 
   1  -5  10      149.68      152.63      8.07 o 
   2  -5  10      190.46      180.23     10.73 o 
   3  -5  10       50.43       43.02      4.82 o 
   4  -5  10        0.02        0.78      2.27 o 
   5  -5  10      300.91      286.94     12.75 o 
   6  -5  10       10.38        3.77      2.70 o 
  -6  -4  10       75.27       67.11      6.54 o 
  -5  -4  10       16.64        7.16      4.65 o 
  -4  -4  10       15.07       10.54      6.66 o 
  -3  -4  10       10.62        9.40      4.54 o 
  -1  -4  10      474.16      442.89     13.69 o 
   0  -4  10      666.78      660.60     16.74 o 
   1  -4  10      113.02      117.42      7.38 o 
   2  -4  10      165.35      155.61      8.74 o 
   3  -4  10        0.63        1.83      2.49 o 
   4  -4  10        0.82        1.16      1.54 o 
   5  -4  10      102.35      110.40     19.58 o 
  -6  -3  10        1.99        1.30      2.31 o 
  -5  -3  10       18.23       10.99      4.47 o 
  -4  -3  10       27.29       21.00      8.82 o 
  -3  -3  10      119.03      110.67      7.45 o 
  -2  -3  10      291.07      310.99      8.77 o 
  -1  -3  10      138.71      127.15     10.24 o 
   0  -3  10      429.60      420.85     12.24 o 
   1  -3  10       10.66        7.22      4.65 o 
   2  -3  10        2.68        0.96      2.18 o 
   3  -3  10      328.77      293.34     13.14 o 
   4  -3  10        2.95        2.76      1.65 o 
   5  -3  10        0.87        1.35      1.54 o 
  -6  -2  10        6.36        4.30      2.00 o 
  -5  -2  10        0.43        1.17      1.94 o 
  -4  -2  10       44.10       24.92      9.72 o 
  -3  -2  10       42.50       32.91     10.51 o 
  -2  -2  10      360.13      359.91     10.07 o 
  -1  -2  10      216.02      205.21      8.89 o 
   0  -2  10      575.43      584.41     14.82 o 
   1  -2  10        5.50        1.49      2.21 o 
   2  -2  10        4.61        3.80      2.82 o 
   3  -2  10       70.91       69.00     18.67 o 
   4  -2  10      121.60      100.75     23.72 o 
  -6  -1  10        2.27        0.92      1.92 o 
  -5  -1  10       24.69       19.74      7.40 o 
  -4  -1  10       85.19       86.29     18.01 o 
  -3  -1  10       86.50       72.19     21.40 o 
  -1  -1  10       48.34       57.10     10.77 o 
   0  -1  10      292.92      292.05     10.72 o 
   1  -1  10        5.39        5.52      3.10 o 
   2  -1  10       22.32       14.25      7.67 o 
   3  -1  10       28.34       21.65      8.10 o 
   4  -1  10       34.64       15.97      9.60 o 
  -6   0  10      105.79       83.89     25.90 o 
  -5   0  10       77.83       62.28     22.70 o 
  -4   0  10       13.98       11.75      5.52 o 
  -3   0  10      137.72      127.82     24.62 o 
  -2   0  10       49.90       44.42      7.54 o 
  -1   0  10        1.35        4.17      2.64 o 
   0   0  10        5.31        3.65      2.02 o 
   1   0  10        8.50        6.06      3.55 o 
   2   0  10        4.89        2.24      2.34 o 
   3   0  10        5.14        7.95      4.66 o 
  -6   1  10       30.85       16.72      8.92 o 
  -5   1  10        8.74        6.47      4.30 o 
  -4   1  10      109.84       98.56     21.91 o 
  -2   1  10       19.60       15.70      2.99 o 
   0   1  10       62.88       55.12     12.62 o 
   1   1  10        2.89        2.56      3.28 o 
   2   1  10       95.57       92.98     16.26 o 
  -5   2  10        0.31        0.73      1.61 o 
  -4   2  10      109.60       97.43     21.77 o 
  -2   2  10        5.11        5.38      3.48 o 
  -1   2  10        0.00        1.30      1.95 o 
   0   2  10       46.18       38.41     18.41 o 
   1  -8  11        0.02        1.16      1.61 o 
   2  -8  11       78.37       59.02     12.65 o 
   3  -8  11       15.41       15.25      6.73 o 
   1  -7  11      168.26      169.32     10.24 o 
   2  -7  11      191.08      192.69      9.89 o 
   3  -7  11        7.60        2.46      2.50 o 
   4  -7  11       18.94       14.19      8.24 o 
   0  -6  11        0.00        1.71      2.64 o 
   2  -6  11        0.26        0.78      1.47 o 
   3  -6  11        6.13        3.91      2.86 o 
   4  -6  11       35.12       29.84      9.89 o 
   0  -5  11       64.73       51.89     14.15 o 
   2  -5  11       23.54       17.21      8.74 o 
   3  -5  11       13.23       16.21      3.83 o 
   4  -5  11       28.20       29.33      8.89 o 
   0  -4  11       25.59       23.82      6.17 o 
   1  -4  11      308.18      306.29     12.10 o 
   2  -4  11       54.61       37.53     10.76 o 
   3  -4  11       61.75       40.27     18.29 o 
   4  -4  11       11.88        7.42      2.53 o 
   0  -3  11        0.13        1.02      1.55 o 
   1  -3  11        2.70        1.08      1.95 o 
   2  -3  11       16.37       10.87      6.44 o 
   3  -3  11        9.13        9.34      3.54 o 
  -5  -2  11      103.46       77.04     24.89 o 
   0  -2  11       64.86       46.36     17.93 o 
   1  -2  11      404.47      389.46     12.92 o 
   2  -2  11        1.92        1.21      2.06 o 
   3  -2  11        0.15        1.24      3.56 o 
  -5  -1  11       18.61       11.71      3.86 o 
  -4  -1  11       15.99        8.62      4.17 o 
  -3  -1  11       21.04       20.20      9.66 o 
   0  -1  11       19.65       11.43      7.76 o 
   1  -1  11        4.80        1.94      2.81 o 
   2  -1  11       22.43       20.23     11.71 o 
  -4   0  11       79.20       51.60     15.53 o 
   0   0  11        0.34        0.54      1.51 o 
   1   0  11        9.04        7.52      5.09 o 
   1  -6  12       16.10       12.20      6.85 o 
   1  -5  12       33.34       21.42     11.60 o 
   1  -4  12        1.21        1.84      1.95 o 
                                                 
